# Supplementary material for: ZCURVE 3.0: identify prokaryotic genes with higher accuracy as well as automatically and accurately select essential genes
Source: Nucleic Acids Res. 2015 May 14;43(Web Server issue):W85–90. doi: 10.1093/nar/gkv491 (PMC4489317; doi:10.1093/nar/gkv491)
Supplement: SUPPLEMENTARY DATA [file supp_gkv491_nar-00558-web-b-2015-File005.xls]

## Sheet: hua
Organism Name	NC number	G+C	BP number	Gene no.	ZCURVE3.0 Sn	ZCURVE3.0 PPV	ZCURVE1.0 Sn	ZCURVE1.0 PPV	Glimmer Sn	Glimmer PPV
Chlamydia_trachomatis_D_UW_3_CX_uid57637	NC_000117	0.413	1042519	896	0.97209	0.963495	0.98284	0.72429	0.97767	0.92503
Thermotoga_maritima_MSB8_uid57723	NC_000853	0.4624	1860725	1858	0.95694	0.9616	0.9758	0.95416	0.97524	0.9557
Aeropyrum_pernix_K1_uid57757	NC_000854	0.5631	1669696	1700	0.98411	0.95819	0.95897	0.85571	0.98235	0.95048
Pyrococcus_abyssi_GE5_uid62903	NC_000868	0.4471	1765118	1778	0.991	0.92203	0.9847	0.80326	0.98987	0.91954
Haemophilus_influenzae_Rd_KW20_uid57771	NC_000907	0.3814	1830138	1610	0.98198	0.894736	0.95949	0.81057	0.99316	0.88538
Methanocaldococcus_jannaschii_DSM_2661_uid57713	NC_000909	0.3142	1664970	1714	0.99124	0.939192	0.96758	0.80134	0.99124	0.92892
Synechocystis_PCC_6803_uid57659	NC_000911	0.4772	3573470	3179	0.97609	0.922413	0.98765	0.73659	0.98269	0.87679
Escherichia_coli_K_12_substr__MG1655_uid57779	NC_000913	0.5079	4641652	4141	0.96087	0.905141	0.98987	0.8147	0.96715	0.91085
Helicobacter_pylori_26695_uid57787	NC_000915	0.3887	1667867	1469	0.97957	0.88882	0.98036	0.90367	0.98774	0.8642
Methanothermobacter_thermautotrophicus_Delta_H_uid57877	NC_000916	0.4954	1751377	1873	0.95141	0.968478	0.94431	0.95286	0.96583	0.95563
Archaeoglobus_fulgidus_DSM_4304_uid57717	NC_000917	0.4858	2178400	2420	0.94586	0.932382	0.99476	0.83342	0.97148	0.92705
Aquifex_aeolicus_VF5_uid57765	NC_000918	0.4347	1551335	1529	0.98495	0.900179	0.96446	0.81522	0.98822	0.88105
Treponema_pallidum_Nichols_uid57585	NC_000919	0.5277	1138011	1036	0.92084	0.954954	0.89245	0.78092	0.94208	0.91557
Helicobacter_pylori_J99_uid57789	NC_000921	0.3918	1643831	1488	0.97043	0.936446	0.98966	0.83488	0.98521	0.89939
Chlamydophila_pneumoniae_CWL029_uid57811	NC_000922	0.4057	1230230	1033	0.96515	0.909671	0.97618	0.85913	0.96999	0.89946
Pyrococcus_horikoshii_OT3_uid57753	NC_000961	0.4187	1738505	1950	0.94	0.968304	0.99152	0.84546	0.94205	0.96329
Mycobacterium_tuberculosis_H37Rv_uid57777	NC_000962	0.6561	4411532	4018	0.94674	0.940652	0.97594	0.84387	0.96217	0.91179
Rickettsia_prowazekii_Madrid_E_uid61565	NC_000963	0.29	1111523	843	0.98813	0.94659	0.89398	0.94634	0.99051	0.9361
Bacillus_subtilis_168_uid57675	NC_000964	0.4351	4215606	4175	0.97125	0.946545	0.96216	0.91048	0.97724	0.93535
Deinococcus_radiodurans_R1_uid57665	NC_001263	0.6701	2648638	2629	0.95968	0.946006	0.99357	0.94532	0.96386	0.92889
Deinococcus_radiodurans_R1_uid57665	NC_001264	0.6668	412348	368	0.92934	0.921832	0.98584	0.86652	0.95652	0.92147
Borrelia_burgdorferi_B31_uid57581	NC_001318	0.2859	910724	794	0.99118	0.936904	0.96544	0.88287	0.99118	0.94705
Campylobacter_jejuni_NCTC_11168___ATCC_700819_uid57587	NC_002163	0.3054	1641481	1576	0.9854	0.923305	0.96549	0.85305	0.99111	0.92921
Chlamydophila_pneumoniae_AR39_uid57809	NC_002179	0.4057	1229853	1112	0.92266	0.943014	0.97147	0.85938	0.93884	0.93548
Xylella_fastidiosa_9a5c_uid57849	NC_002488	0.5267	2679306	2766	0.81706	0.898251	0.96479	0.90577	0.85141	0.83689
Chlamydophila_pneumoniae_J138_uid57829	NC_002491	0.4058	1226565	1069	0.95977	0.936986	0.99218	0.94473	0.96071	0.92025
Vibrio_cholerae_O1_biovar_El_Tor_N16961_uid57623	NC_002505	0.4769	2961149	2534	0.97592	0.951153	0.96534	0.86599	0.97947	0.94373
Vibrio_cholerae_O1_biovar_El_Tor_N16961_uid57623	NC_002506	0.4691	1072315	970	0.9567	0.90097	0.94823	0.86319	0.96804	0.86305
Pseudomonas_aeruginosa_PAO1_uid57945	NC_002516	0.6655	6264404	5572	0.97236	0.970619	0.98053	0.85555	0.98977	0.94274
Buchnera_aphidicola_APS__Acyrthosiphon_pisum__uid57805	NC_002528	0.2631	640681	564	0.9929	0.925619	0.9543	0.78539	0.99468	0.93656
Bacillus_halodurans_C_125_uid57791	NC_002570	0.4368	4202352	4052	0.97186	0.951667	0.98248	0.7706	0.98075	0.93484
Halobacterium_NRC_1_uid57769	NC_002607	0.6791	2014239	2075	0.92385	0.955633	0.99327	0.89817	0.97301	0.94434
Chlamydia_muridarum_Nigg_uid57785	NC_002620	0.4033	1072950	904	0.95132	0.934782	0.97211	0.70056	0.96238	0.91387
Escherichia_coli_O157_H7_EDL933_uid57831	NC_002655	0.5038	5528445	5286	0.94381	0.906761	0.94148	0.79735	0.95346	0.90893
Lactococcus_lactis_Il1403_uid57671	NC_002662	0.3532	2365589	2321	0.97458	0.937422	0.98318	0.86155	0.97458	0.93317
Pasteurella_multocida_Pm70_uid57627	NC_002663	0.404	2257487	2012	0.98757	0.975933	0.98661	0.80424	0.98807	0.96458
Mycobacterium_leprae_TN_uid57697	NC_002677	0.5779	3268203	1605	0.95077	0.470987	0.98862	0.74033	0.95451	0.2507
Mesorhizobium_loti_MAFF303099_uid57601	NC_002678	0.6274	7036071	6743	0.94587	0.908029	0.96698	0.90909	0.96099	0.91255
Escherichia_coli_O157_H7_Sakai_uid57781	NC_002695	0.5053	5498450	5226	0.94489	0.90722	0.99874	0.8536	0.94737	0.90462
Caulobacter_crescentus_CB15_uid57891	NC_002696	0.6721	4016947	3737	0.93336	0.942447	0.9806	0.90796	0.93979	0.93033
Streptococcus_pyogenes_M1_GAS_uid57845	NC_002737	0.3851	1852441	1696	0.977	0.923634	0.93302	0.81019	0.98643	0.92075
Staphylococcus_aureus_N315_uid57837	NC_002745	0.3284	2814816	2582	0.96514	0.96664	0.8822	0.7075	0.97134	0.97021
Sulfolobus_solfataricus_P2_uid57721	NC_002754	0.3578	2992245	2978	0.9775	0.891304	0.89857	0.72755	0.97515	0.8705
Mycobacterium_tuberculosis_CDC1551_uid57775	NC_002755	0.656	4403837	4189	0.89687	0.926739	0.891	0.70434	0.91955	0.91042
Staphylococcus_aureus_Mu50_uid57835	NC_002758	0.3287	2878529	2694	0.96102	0.968574	0.91586	0.73183	0.96807	0.97168
Bordetella_bronchiseptica_RB50_uid57613	NC_002927	0.6807	5339179	4994	0.96335	0.97507	0.94414	0.75261	0.98117	0.95498
Bordetella_parapertussis_12822_uid57615	NC_002928	0.681	4773551	4185	0.97204	0.913336	0.95259	0.78282	0.98972	0.89402
Bordetella_pertussis_Tohama_I_uid57617	NC_002929	0.6772	4086189	3429	0.97608	0.868899	0.86663	0.75399	0.91659	0.78418
Chlorobium_tepidum_TLS_uid57897	NC_002932	0.5652	2154946	2245	0.86503	0.895343	0.87902	0.75542	0.8677	0.92366
Corynebacterium_diphtheriae_NCTC_13129_uid57691	NC_002935	0.5347	2488635	2272	0.92253	0.921723	0.99822	0.88244	0.94674	0.89401
Dehalococcoides_ethenogenes_195_uid57763	NC_002936	0.4885	1469720	1580	0.91139	0.951122	0.99603	0.93482	0.93354	0.94673
Desulfovibrio_vulgaris_Hildenborough_uid57645	NC_002937	0.6314	3570858	3379	0.85735	0.936934	0.98879	0.87376	0.88961	0.90788
Geobacter_sulfurreducens_PCA_uid57743	NC_002939	0.6093	3814128	3430	0.94635	0.954425	0.9945	0.84316	0.97172	0.9493
Haemophilus_ducreyi_35000HP_uid57625	NC_002940	0.3822	1698955	1717	0.90506	0.928315	0.95864	0.77525	0.91904	0.91531
Legionella_pneumophila_Philadelphia_1_uid57609	NC_002942	0.3826	3397754	2943	0.97009	0.924247	0.9676	0.8377	0.97451	0.90731
Mycobacterium_avium_paratuberculosis_K_10_uid57699	NC_002944	0.6929	4829781	4350	0.96321	0.925762	0.97478	0.56908	0.97356	0.91985
Mycobacterium_bovis_AF2122_97_uid57695	NC_002945	0.6563	4345492	3918	0.94665	0.928875	0.97068	0.8429	0.96069	0.90134
Neisseria_gonorrhoeae_FA_1090_uid57611	NC_002946	0.5268	2153922	2002	0.90259	0.765677	0.9595	0.84783	0.94505	0.73619
Pseudomonas_putida_KT2440_uid57843	NC_002947	0.6152	6181863	5350	0.94654	0.921062	0.95459	0.79654	0.96149	0.92635
Porphyromonas_gingivalis_W83_uid57641	NC_002950	0.4828	2343476	1909	0.92613	0.838709	0.96054	0.84837	0.93504	0.82639
Staphylococcus_aureus_COL_uid57797	NC_002951	0.3281	2809422	2612	0.94831	0.94578	0.95712	0.79077	0.95405	0.96105
Staphylococcus_aureus_MRSA252_uid57839	NC_002952	0.328	2902619	2650	0.95094	0.931263	0.97788	0.76812	0.95886	0.93798
Staphylococcus_aureus_MSSA476_uid57841	NC_002953	0.3285	2799802	2571	0.95177	0.959231	0.96866	0.5	0.96188	0.96715
Treponema_denticola_ATCC_35405_uid57583	NC_002967	0.3787	2843201	2767	0.92844	0.970166	0.95309	0.8091	0.9382	0.97301
Coxiella_burnetii_RSA_493_uid57631	NC_002971	0.4266	1995281	1817	0.87286	0.781665	0.97058	0.79838	0.90148	0.77889
Listeria_monocytogenes_serotype_4b_F2365_uid57689	NC_002973	0.3804	2905187	2821	0.97944	0.969813	0.89148	0.81576	0.97341	0.97204
Staphylococcus_epidermidis_RP62A_uid57663	NC_002976	0.3215	2616530	2490	0.9265	0.963659	0.82486	0.48142	0.93694	0.96286
Methylococcus_capsulatus_Bath_uid57607	NC_002977	0.6358	3304561	2956	0.92963	0.911745	0.83712	0.85499	0.95534	0.88945
Wolbachia_endosymbiont_of_Drosophila_melanogaster_uid57851	NC_002978	0.3523	1267782	1195	0.88535	0.842356	0.85101	0.51674	0.91548	0.81886
Streptococcus_pneumoniae_TIGR4_uid57857	NC_003028	0.3969	2160842	2105	0.91448	0.898273	0.95145	0.87571	0.92399	0.8849
Clostridium_acetobutylicum_ATCC_824_uid57677	NC_003030	0.3092	3940880	3671	0.98447	0.947064	0.96049	0.86204	0.97711	0.94719
Sinorhizobium_meliloti_1021_uid57603	NC_003047	0.6272	3654135	3359	0.96427	0.93884	0.93463	0.86015	0.97737	0.92898
Agrobacterium_fabrum_C58_uid57865	NC_003062	0.5937	2841580	2765	0.94828	0.943504	0.94169	0.85718	0.95189	0.93433
Agrobacterium_fabrum_C58_uid57865	NC_003063	0.5927	2075577	1851	0.95407	0.935877	0.92054	0.81608	0.94651	0.94143
Streptococcus_pneumoniae_R6_uid57859	NC_003098	0.3971	2038615	1813	0.97573	0.867582	0.94662	0.81335	0.97904	0.86291
Rickettsia_conorii_Malish_7_uid57633	NC_003103	0.3243	1268755	1374	0.90684	0.979559	0.9375	0.70893	0.94104	0.87424
Sulfolobus_tokodaii_7_uid57807	NC_003106	0.3278	2694756	2826	0.94161	0.877349	0.99302	0.88468	0.93772	0.86857
Neisseria_meningitidis_MC58_uid57817	NC_003112	0.5152	2272360	2063	0.88802	0.809544	0.98204	0.894	0.90402	0.74303
Neisseria_meningitidis_Z2491_uid57819	NC_003116	0.518	2184406	1909	0.92875	0.798648	0.99485	0.94771	0.94447	0.74751
Yersinia_pestis_CO92_uid57621	NC_003143	0.4763	4653728	3819	0.97172	0.889075	0.97868	0.94164	0.96805	0.86988
Streptomyces_avermitilis_MA_4680_uid57739	NC_003155	0.7071	9025608	7580	0.96649	0.937188	0.94505	0.91978	0.98073	0.90218
Salmonella_enterica_serovar_Typhimurium_LT2_uid57799	NC_003197	0.5222	4857432	4456	0.9688	0.915977	0.96608	0.84554	0.97239	0.91471
Salmonella_enterica_serovar_Typhi_CT18_uid57793	NC_003198	0.5209	4809037	4395	0.95722	0.871917	0.99483	0.94725	0.96291	0.86385
Listeria_monocytogenes_EGD_e_uid61583	NC_003210	0.3798	2944528	2867	0.985	0.973457	0.92712	0.96613	0.98918	0.97827
Listeria_innocua_Clip11262_uid61567	NC_003212	0.3743	3011208	2968	0.98584	0.958401	0.96741	0.82454	0.99225	0.97195
Bacteroides_fragilis_NCTC_9343_uid57639	NC_003228	0.4319	5205140	4184	0.96104	0.917408	0.92137	0.86245	0.96008	0.90067
Nostoc_PCC_7120_uid57803	NC_003272	0.4134	6413771	5365	0.95433	0.9606	0.94594	0.80634	0.97726	0.91357
Ralstonia_solanacearum_GMI1000_uid57593	NC_003295	0.6703	3716413	3436	0.94732	0.963873	0.97391	0.79637	0.96856	0.93352
Brucella_melitensis_bv__1_16M_uid57735	NC_003317	0.5715	2117144	2059	0.93589	0.89503	0.96238	0.9129	0.92374	0.89972
Brucella_melitensis_bv__1_16M_uid57735	NC_003318	0.5733	1177787	1139	0.93503	0.93503	0.98573	0.87099	0.93415	0.92042
Chlamydophila_caviae_GPIC_uid57783	NC_003361	0.3922	1173390	998	0.96192	0.94768	0.98437	0.8724	0.96893	0.93975
Pyrobaculum_aerophilum_IM2_uid57727	NC_003364	0.5136	2222430	2602	0.93658	0.946407	0.97961	0.84615	0.96579	0.91084
Clostridium_perfringens_13_uid57681	NC_003366	0.2856	3031430	2660	0.9906	0.978099	0.95891	0.89943	0.99022	0.97882
Pyrococcus_furiosus_DSM_3638_uid57873	NC_003413	0.4076	1908256	2122	0.96277	0.970085	0.96815	0.90934	0.97879	0.95935
Corynebacterium_glutamicum_ATCC_13032_uid57905	NC_003450	0.5381	3309401	2993	0.95957	0.941948	0.91456	0.92036	0.97393	0.9322
Fusobacterium_nucleatum_ATCC_25586_uid57885	NC_003454	0.2715	2174500	1983	0.98739	0.956054	0.98257	0.86162	0.98941	0.96082
Streptococcus_pyogenes_MGAS8232_uid57871	NC_003485	0.3854	1895017	1839	0.96465	0.942614	0.97006	0.93255	0.97933	0.94145
Methanopyrus_kandleri_AV19_uid57883	NC_003551	0.6115	1694969	1687	0.96147	0.877705	0.96136	0.91219	0.98281	0.89284
Methanosarcina_acetivorans_C2A_uid57879	NC_003552	0.4268	5751492	4540	0.94889	0.854592	0.98849	0.80817	0.93436	0.73328
Thermoanaerobacter_tengcongensis_MB4_uid57813	NC_003869	0.3757	2689445	2588	0.97063	0.922511	0.95967	0.77873	0.98106	0.90292
Streptomyces_coelicolor_A3_2__uid57801	NC_003888	0.7211	8667507	7767	0.953	0.962048	0.86592	0.7386	0.96807	0.92793
Methanosarcina_mazei_Go1_uid57893	NC_003901	0.4148	4096345	3368	0.96941	0.928876	0.92985	0.86761	0.96169	0.81016
Xanthomonas_campestris_ATCC_33913_uid57887	NC_003902	0.6506	5076188	4179	0.94903	0.930112	0.96634	0.82012	0.97415	0.88848
Bacillus_cereus_ATCC_10987_uid57673	NC_003909	0.3557	5224283	5603	0.91451	0.968803	0.98746	0.94106	0.9204	0.97119
Colwellia_psychrerythraea_34H_uid57855	NC_003910	0.38	5373180	4909	0.90283	0.968954	0.99548	0.96854	0.90955	0.97065
Ruegeria_pomeroyi_DSS_3_uid57863	NC_003911	0.6422	4109442	3810	0.96876	0.954239	0.98331	0.94645	0.98556	0.94442
Campylobacter_jejuni_RM1221_uid57899	NC_003912	0.303	1777831	1838	0.96518	0.937632	0.98311	0.91018	0.97007	0.93842
Xanthomonas_axonopodis_citri_306_uid57889	NC_003919	0.6477	5175554	4312	0.92834	0.926834	0.98823	0.83374	0.95269	0.88306
Staphylococcus_aureus_MW2_uid57903	NC_003923	0.3282	2820462	2623	0.95272	0.97313	0.89427	0.94469	0.95958	0.98167
Bacillus_anthracis_Ames_uid57909	NC_003997	0.3537	5227293	5123	0.96369	0.913413	0.9551	0.6973	0.97501	0.90489
Buchnera_aphidicola_Sg__Schizaphis_graminum__uid57913	NC_004061	0.2533	641454	546	0.99084	0.878246	0.94213	0.79723	0.9945	0.88149
Streptococcus_pyogenes_MGAS315_uid57911	NC_004070	0.3859	1900521	1865	0.96836	0.962173	0.98195	0.75262	0.97587	0.95739
Yersinia_pestis_KIM_10_uid57875	NC_004088	0.4764	4600755	4045	0.92336	0.90898	0.96728	0.76408	0.93325	0.89476
Thermosynechococcus_elongatus_BP_1_uid57907	NC_004113	0.5391	2593857	2476	0.93578	0.965014	0.97338	0.76446	0.96647	0.92465
Streptococcus_agalactiae_2603V_R_uid57943	NC_004116	0.3564	2160267	2127	0.95674	0.956746	0.89378	0.70731	0.96379	0.95929
Pseudomonas_fluorescens_Pf_5_uid57937	NC_004129	0.633	7074893	6108	0.97085	0.9488	0.94498	0.86511	0.98166	0.94025
Oceanobacillus_iheyensis_HTE831_uid57867	NC_004193	0.3568	3630528	3500	0.97828	0.952698	0.98731	0.89659	0.97942	0.96103
Bifidobacterium_longum_NCC2705_uid57939	NC_004307	0.6011	2256640	1726	0.92815	0.873024	0.98177	0.71229	0.93453	0.84895
Brucella_suis_1330_uid57927	NC_004310	0.5721	2107794	2122	0.87653	0.887404	0.96639	0.87733	0.88171	0.89436
Brucella_suis_1330_uid57927	NC_004311	0.5731	1207381	1149	0.88076	0.867924	0.92468	0.83485	0.88424	0.87889
Shigella_flexneri_2a_301_uid62907	NC_004337	0.5088	4607202	4076	0.95093	0.785251	0.9854	0.81274	0.94627	0.79707
Leptospira_interrogans_serovar_Lai_56601_uid57881	NC_004342	0.3501	4338762	3409	0.96831	0.934333	0.96804	0.81859	0.99061	0.84383
Leptospira_interrogans_serovar_Lai_56601_uid57881	NC_004343	0.3514	359372	293	0.99317	0.960396	0.94293	0.68307	0.99658	0.89571
Wigglesworthia_glossinidia_endosymbiont_of_Glossina_brevipalpis_uid57853	NC_004344	0.2247	697724	611	0.9869	0.92343	0.97924	0.78488	0.99836	0.93991
Shewanella_oneidensis_MR_1_uid57949	NC_004347	0.4596	4969811	4065	0.96925	0.880643	0.95442	0.78739	0.98524	0.88313
Streptococcus_mutans_UA159_uid57947	NC_004350	0.3682	2032925	1960	0.95408	0.971428	0.92725	0.64482	0.96734	0.97081
Streptococcus_agalactiae_NEM316_uid61585	NC_004368	0.3562	2211485	2094	0.98424	0.960839	0.89138	0.70095	0.9914	0.96648
Corynebacterium_efficiens_YS_314_uid62905	NC_004369	0.6314	3147090	2938	0.91865	0.944697	0.98486	0.96097	0.92511	0.94114
Escherichia_coli_CFT073_uid57915	NC_004431	0.5047	5231428	5364	0.87583	0.935483	0.80543	0.9458	0.89895	0.94884
Vibrio_vulnificus_CMCP6_uid62909	NC_004459	0.4645	3281866	2896	0.97341	0.921542	0.95368	0.98908	0.97686	0.92693
Vibrio_vulnificus_CMCP6_uid62909	NC_004460	0.4711	1844830	1537	0.97397	0.93097	0.98761	0.94402	0.97722	0.92204
Staphylococcus_epidermidis_ATCC_12228_uid57861	NC_004461	0.3209	2499279	2416	0.9288	0.983779	0.95824	0.97867	0.94536	0.98491
Bradyrhizobium_japonicum_USDA_110_uid57599	NC_004463	0.6405	9105828	8317	0.9388	0.878784	0.95919	0.8695	0.93254	0.86999
Buchnera_aphidicola_Bp__Baizongia_pistaciae__uid57827	NC_004545	0.2534	615980	504	0.99206	0.925925	0.95915	0.79297	0.99603	0.93135
Pectobacterium_atrosepticum_SCRI1043_uid57957	NC_004547	0.5096	5064019	4472	0.95952	0.94039	0.96059	0.85905	0.95997	0.92442
Tropheryma_whipplei_TW08_27_uid57961	NC_004551	0.4631	925938	783	0.9553	0.873831	0.9869	0.78945	0.97318	0.79458
Chlamydophila_abortus_S26_3_uid57963	NC_004552	0.3986	1144377	932	0.98068	0.896957	0.88907	0.85866	0.9839	0.88599
Xylella_fastidiosa_Temecula1_uid57869	NC_004556	0.5177	2519802	2034	0.94493	0.881247	0.96981	0.81082	0.95575	0.7474
Clostridium_tetani_E88_uid57683	NC_004557	0.2874	2799251	2380	0.98697	0.844053	0.951	0.82504	0.99075	0.86027
Lactobacillus_plantarum_WCFS1_uid62911	NC_004567	0.4446	3308273	3014	0.9708	0.946619	0.95598	0.83447	0.98175	0.93847
Tropheryma_whipplei_Twist_uid57705	NC_004572	0.4633	927303	808	0.93811	0.882421	0.92366	0.86827	0.95297	0.80292
Pseudomonas_syringae_tomato_DC3000_uid57967	NC_004578	0.5839	6397126	5481	0.94891	0.907362	0.96074	0.73674	0.9553	0.91172
Vibrio_parahaemolyticus_RIMD_2210633_uid57969	NC_004603	0.4538	3288558	3079	0.92302	0.970628	0.95667	0.77865	0.9253	0.96023
Vibrio_parahaemolyticus_RIMD_2210633_uid57969	NC_004605	0.4535	1877212	1752	0.91381	0.949021	0.94662	0.67802	0.92408	0.95856
Streptococcus_pyogenes_SSI_1_uid57895	NC_004606	0.3855	1894275	1859	0.96073	0.950505	0.96079	0.71428	0.96073	0.94348
Salmonella_enterica_serovar_Typhi_Ty2_uid57973	NC_004631	0.5205	4791961	4352	0.96139	0.86859	0.91537	0.42903	0.96553	0.86764
Bacteroides_thetaiotaomicron_VPI_5482_uid62913	NC_004663	0.4283	6260361	4778	0.96337	0.932536	0.96554	0.77557	0.96211	0.91738
Enterococcus_faecalis_V583_uid57669	NC_004668	0.3752	3218031	3112	0.95083	0.944763	0.99394	0.89387	0.95694	0.9448
Bacillus_cereus_ATCC_14579_uid57975	NC_004722	0.3528	5411809	5233	0.96636	0.927039	0.94366	0.57884	0.96598	0.91114
Shigella_flexneri_2a_2457T_uid57991	NC_004741	0.509	4599354	4057	0.94404	0.779881	0.9659	0.72153	0.93665	0.7861
Nitrosomonas_europaea_ATCC_19718_uid57647	NC_004757	0.5071	2812094	2461	0.96586	0.872934	0.96268	0.86101	0.96343	0.8387
Helicobacter_hepaticus_ATCC_51449_uid57737	NC_004917	0.3593	1799146	1876	0.94029	0.974585	0.95711	0.80931	0.95309	0.95769
Rhodopirellula_baltica_SH_1_uid61589	NC_005027	0.554	7145576	7325	0.73488	0.910059	0.93256	0.65662	0.73529	0.84806
Prochlorococcus_marinus_CCMP1375_uid57995	NC_005042	0.3644	1751080	1863	0.94739	0.966064	0.50513	0.55535	0.96725	0.93513
Chlamydophila_pneumoniae_TW_183_uid57997	NC_005043	0.4057	1225935	1113	0.92812	0.949448	0.92428	0.88363	0.92812	0.92646
Candidatus_Blochmannia_floridanus_uid57999	NC_005061	0.2738	705557	583	0.99313	0.939935	0.98325	0.89079	0.99142	0.96173
Synechococcus_WH_8102_uid61581	NC_005070	0.5941	2434428	2519	0.89202	0.920524	0.98944	0.84688	0.9599	0.85928
Prochlorococcus_marinus_MIT_9313_uid57773	NC_005071	0.5073	2410873	2269	0.94579	0.884219	0.98995	0.91821	0.96033	0.74957
Prochlorococcus_marinus_pastoris_CCMP1986_uid57761	NC_005072	0.3079	1657990	1717	0.97728	0.914441	0.9179	0.73417	0.98776	0.87333
Chromobacterium_violaceum_ATCC_12472_uid58001	NC_005085	0.6483	4751080	4405	0.91918	0.938137	0.88256	0.4509	0.94892	0.90144
Wolinella_succinogenes_DSM_1740_uid61591	NC_005090	0.4845	2110355	2043	0.97552	0.976003	0.95903	0.85371	0.98776	0.96187
Gloeobacter_violaceus_PCC_7421_uid58011	NC_005125	0.6199	4659019	4430	0.95575	0.93569	0.96509	0.64004	0.97584	0.92948
Photorhabdus_luminescens_laumondii_TTO1_uid61593	NC_005126	0.4282	5688987	4683	0.95408	0.901533	0.94358	0.92242	0.95579	0.83228
Vibrio_vulnificus_YJ016_uid58007	NC_005139	0.4641	3354505	3259	0.91224	0.959651	0.96322	0.90941	0.92697	0.9742
Vibrio_vulnificus_YJ016_uid58007	NC_005140	0.4721	1857073	1695	0.90088	0.975718	0.98025	0.85918	0.92271	0.97445
Nanoarchaeum_equitans_Kin4_M_uid58009	NC_005213	0.3155	490885	540	0.97963	0.942959	0.97387	0.93362	0.99074	0.9161
Ehrlichia_ruminantium_Welgevonden_uid58013	NC_005295	0.2747	1516355	888	0.98986	0.939102	0.97782	0.90148	0.9527	0.57629
Rhodopseudomonas_palustris_CGA009_uid62901	NC_005296	0.6503	5459213	4813	0.97506	0.927103	0.51212	0.90337	0.98524	0.92006
Lactobacillus_johnsonii_NCC_533_uid58029	NC_005362	0.3461	1992676	1821	0.98737	0.965628	0.992	0.85897	0.99176	0.94953
Bdellovibrio_bacteriovorus_HD100_uid61595	NC_005363	0.5064	3782950	3586	0.96346	0.98405	0.98789	0.8274	0.97908	0.97663
Pseudomonas_syringae_phaseolicola_1448A_uid58099	NC_005773	0.5801	5928787	4985	0.96569	0.895461	0.97263	0.88916	0.97291	0.90098
Methanococcus_maripaludis_S2_uid58035	NC_005791	0.331	1661137	1722	0.99419	0.958566	0.9762	0.85593	0.99535	0.97221
Yersinia_pestis_biovar_Microtus_91001_uid58037	NC_005810	0.4765	4595065	3889	0.9478	0.898586	0.95298	0.81211	0.94497	0.87835
Leptospira_interrogans_serovar_Copenhageni_Fiocruz_L1_130_uid58065	NC_005823	0.3504	4277185	3399	0.96175	0.943434	0.9601	0.62335	0.95969	0.8254
Leptospira_interrogans_serovar_Copenhageni_Fiocruz_L1_130_uid58065	NC_005824	0.3498	350181	268	0.9888	0.907534	0.93267	0.68018	1	0.8323
Thermus_thermophilus_HB27_uid58033	NC_005835	0.6943	1894877	1982	0.9783	0.983764	0.97948	0.89438	0.9788	0.96806
Candidatus_Protochlamydia_amoebophila_UWE25_uid58079	NC_005861	0.3471	2414465	2031	0.91679	0.952429	0.99066	0.88735	0.91235	0.87695
Picrophilus_torridus_DSM_9790_uid58041	NC_005877	0.3597	1545895	1537	0.98893	0.968152	0.97279	0.89938	0.99544	0.96287
Bacillus_anthracis_Sterne_uid58091	NC_005945	0.3537	5228663	4955	0.98082	0.9	0.97969	0.92622	0.98567	0.88542
Bartonella_quintana_Toulouse_uid57635	NC_005955	0.3879	1581384	1142	0.98161	0.832219	0.98427	0.91203	0.98598	0.70419
Bartonella_henselae_Houston_1_uid57745	NC_005956	0.3823	1931047	1488	0.95362	0.866829	0.97102	0.85156	0.96774	0.7607
Bacillus_thuringiensis_serovar_konkukian_97_27_uid58089	NC_005957	0.354	5237682	5117	0.98026	0.945701	0.98578	0.89375	0.98553	0.93998
Acinetobacter_ADP1_uid61597	NC_005966	0.4042	3598621	3307	0.96492	0.98245	0.98985	0.85913	0.97127	0.96631
Propionibacterium_acnes_KPA171202_uid58101	NC_006085	0.6001	2560265	2297	0.94514	0.904583	0.98471	0.92342	0.9508	0.8984
Streptococcus_pyogenes_MGAS10394_uid58105	NC_006086	0.3868	1899877	1886	0.94485	0.97377	0.9881	0.91692	0.95228	0.96715
Leifsonia_xyli_CTCB07_uid57759	NC_006087	0.6767	2584158	2028	0.95414	0.744803	0.97621	0.91701	0.97288	0.70641
Desulfotalea_psychrophila_LSv54_uid58153	NC_006138	0.4681	3523383	3116	0.92939	0.882388	0.96104	0.63013	0.92843	0.82071
Rickettsia_typhi_Wilmington_uid58063	NC_006142	0.2891	1111496	837	0.96654	0.959667	0.98563	0.66386	0.97968	0.94145
Yersinia_pseudotuberculosis_IP_32953_uid58157	NC_006155	0.4761	4744671	3899	0.97537	0.909591	0.99148	0.7018	0.97691	0.8854
Borrelia_garinii_PBi_uid58125	NC_006156	0.283	904246	825	0.97454	0.966346	0.98298	0.66876	0.97818	0.95957
Symbiobacterium_thermophilum_IAM_14863_uid58165	NC_006177	0.6866	3566135	3337	0.95624	0.98094	0.99173	0.72507	0.96284	0.95115
Bacillus_licheniformis_ATCC_14580_uid58097	NC_006270	0.4619	4222597	4173	0.96477	0.915	0.95381	0.90736	0.96764	0.89674
Bacillus_cereus_E33L_uid58103	NC_006274	0.3535	5300915	5134	0.98032	0.945874	1	0.86451	0.98461	0.94521
Mannheimia_succiniciproducens_MBEL55E_uid58197	NC_006300	0.4253	2314078	2370	0.88692	0.987781	0.96391	0.89463	0.91223	0.98541
Bacillus_licheniformis_DSM_13___ATCC_14580_uid58199	NC_006322	0.4619	4222645	4171	0.96979	0.915987	0.98634	0.91746	0.97123	0.89942
Bacteroides_fragilis_YCH46_uid58195	NC_006347	0.4326	5277274	4578	0.91983	0.934117	0.98018	0.91638	0.91568	0.9262
Burkholderia_mallei_ATCC_23344_uid57725	NC_006348	0.6815	3510148	2995	0.89482	0.840388	0.99494	0.89187	0.92053	0.7989
Burkholderia_mallei_ATCC_23344_uid57725	NC_006349	0.6898	2325379	2027	0.81943	0.855303	0.99651	0.93887	0.85791	0.75151
Burkholderia_pseudomallei_K96243_uid57733	NC_006350	0.6771	4074542	3399	0.93145	0.926001	0.97518	0.9247	0.97528	0.81771
Burkholderia_pseudomallei_K96243_uid57733	NC_006351	0.6849	3173005	2329	0.94461	0.886381	0.98089	0.92835	0.98067	0.72301
Nocardia_farcinica_IFM_10152_uid58203	NC_006361	0.7083	6021225	5681	0.95845	0.955933	0.98681	0.64063	0.9743	0.94794
Legionella_pneumophila_Paris_uid58211	NC_006368	0.3837	3503610	3027	0.97885	0.930006	0.95943	0.83273	0.98216	0.91844
Legionella_pneumophila_Lens_uid58209	NC_006369	0.3841	3345687	2878	0.97776	0.928406	0.89198	0.91238	0.98575	0.90929
Photobacterium_profundum_SS9_uid62923	NC_006370	0.4196	4085304	3416	0.96984	0.935083	0.98694	0.76069	0.97482	0.91786
Photobacterium_profundum_SS9_uid62923	NC_006371	0.4122	2237943	2006	0.96211	0.886948	0.96544	0.74827	0.95264	0.85389
Haloarcula_marismortui_ATCC_43049_uid57719	NC_006397	0.5722	288050	281	0.86832	0.85614	0.99299	0.89203	0.95017	0.84494
Streptococcus_thermophilus_LMG_18311_uid58219	NC_006448	0.3909	1796846	1888	0.94332	0.957012	0.9868	0.80654	0.96822	0.93408
Streptococcus_thermophilus_CNRZ1066_uid58221	NC_006449	0.3908	1796226	1914	0.942	0.952456	0.99767	0.91724	0.95402	0.93306
Thermus_thermophilus_HB8_uid58223	NC_006461	0.6951	1849742	1908	0.97956	0.967391	0.97984	0.81953	0.98113	0.95706
Geobacillus_kaustophilus_HTA426_uid58227	NC_006510	0.5208	3544776	3497	0.93079	0.878305	0.97051	0.62254	0.9531	0.86797
Salmonella_enterica_serovar_Paratyphi_A_ATCC_9150_uid58201	NC_006511	0.5216	4585229	4096	0.95947	0.873139	0.96674	0.78501	0.96411	0.86601
Idiomarina_loihiensis_L2TR_uid58087	NC_006512	0.4704	2839318	2628	0.98211	0.976911	0.96423	0.80101	0.98516	0.97221
Aromatoleum_aromaticum_EbN1_uid58231	NC_006513	0.6512	4296230	4110	0.86107	0.889419	0.96763	0.87419	0.88856	0.86275
Zymomonas_mobilis_ZM4_uid58095	NC_006526	0.4632	2056363	1736	0.96947	0.917666	0.99022	0.95	0.98502	0.87067
Francisella_tularensis_SCHU_S4_uid57589	NC_006570	0.3225	1892775	1556	0.95437	0.736972	0.9869	0.8138	0.98907	0.75441
Synechococcus_elongatus_PCC_6301_uid58235	NC_006576	0.5548	2696255	2522	0.97422	0.895408	0.97597	0.89083	0.98295	0.86891
Bacillus_clausii_KSM_K16_uid58237	NC_006582	0.4475	4303871	4096	0.98168	0.928208	0.97094	0.61717	0.98535	0.89709
Thermococcus_kodakarensis_KOD1_uid58225	NC_006624	0.5199	2088737	2306	0.96314	0.966072	0.94418	0.81465	0.98265	0.97672
Gluconobacter_oxydans_621H_uid58239	NC_006677	0.6107	2702173	2432	0.95888	0.910937	0.98457	0.69985	0.97039	0.89734
Lactobacillus_acidophilus_NCFM_uid57685	NC_006814	0.3471	1993560	1864	0.97532	0.964968	0.98114	0.71779	0.97961	0.96105
Ehrlichia_ruminantium_Gardel_uid58245	NC_006831	0.2751	1499920	950	0.97263	0.986125	0.96222	0.79385	0.93578	0.61395
Ehrlichia_ruminantium_Welgevonden_uid58243	NC_006832	0.2747	1512977	958	0.97703	0.992576	0.96697	0.20491	0.93423	0.61176
Wolbachia_endosymbiont_TRS_of_Brugia_malayi_uid58107	NC_006833	0.3417	1080084	805	0.98136	0.785288	0.98887	0.72927	0.97515	0.63769
Xanthomonas_oryzae_KACC_10331_uid58155	NC_006834	0.6369	4941439	4065	0.9535	0.79199	0.9088	0.51641	0.96728	0.77923
Vibrio_fischeri_ES114_uid58163	NC_006840	0.3895	2897536	2584	0.97639	0.989411	0.94574	0.77393	0.98722	0.98002
Vibrio_fischeri_ES114_uid58163	NC_006841	0.3702	1330333	1174	0.97103	0.967741	0.95954	0.78664	0.9787	0.96393
Salmonella_enterica_serovar_Choleraesuis_SC_B67_uid58017	NC_006905	0.5215	4755700	4385	0.95142	0.876839	0.99629	0.82642	0.96146	0.88739
Brucella_abortus_bv__1_9_941_uid58019	NC_006932	0.5715	2124241	2029	0.89995	0.83417	0.96239	0.83327	0.89255	0.84547
Brucella_abortus_bv__1_9_941_uid58019	NC_006933	0.5733	1162204	1055	0.89099	0.846846	0.90109	0.42607	0.90047	0.83848
Corynebacterium_glutamicum_ATCC_13032_uid61611	NC_006958	0.5384	3282708	3057	0.94308	0.954951	0.92389	0.52247	0.96205	0.95487
Pseudomonas_syringae_B728a_uid57931	NC_007005	0.5923	6093698	5089	0.96364	0.939823	0.94237	0.46618	0.96895	0.93355
Xanthomonas_campestris_8004_uid57595	NC_007086	0.6495	5148708	4271	0.9424	0.928489	0.81008	0.92524	0.96932	0.89013
Rickettsia_felis_URRWXCal2_uid58331	NC_007109	0.3245	1485148	1400	0.96642	0.938931	0.96687	0.66341	0.98571	0.84923
Haemophilus_influenzae_86_028NP_uid58093	NC_007146	0.3815	1914490	1792	0.97656	0.958378	0.96796	0.73136	0.99051	0.93816
Corynebacterium_jeikeium_K411_uid58399	NC_007164	0.6139	2462499	2104	0.9634	0.966618	0.98386	0.78381	0.97813	0.95855
Staphylococcus_haemolyticus_JCSC1435_uid62919	NC_007168	0.3279	2685015	2668	0.9494	0.982163	0.98171	0.73145	0.94752	0.98213
Sulfolobus_acidocaldarius_DSM_639_uid58379	NC_007181	0.367	2225959	2224	0.97661	0.932989	0.96685	0.76945	0.97841	0.92793
Psychrobacter_arcticus_273_4_uid58021	NC_007204	0.428	2650701	2120	0.98915	0.932	0.97424	0.61338	0.99292	0.83764
Candidatus_Pelagibacter_ubique_HTCC1062_uid58401	NC_007205	0.2968	1308759	1354	0.99261	0.988235	0.97113	0.86868	0.99335	0.99043
Candidatus_Blochmannia_pennsylvanicus_BPEN_uid58329	NC_007292	0.2956	791654	610	0.98196	0.928682	0.9657	0.91456	0.99016	0.96486
Streptococcus_pyogenes_MGAS6180_uid58335	NC_007296	0.3835	1897573	1894	0.93928	0.979625	0.97593	0.79921	0.95195	0.97249
Streptococcus_pyogenes_MGAS5005_uid58337	NC_007297	0.3853	1838554	1865	0.93833	0.979294	0.984	0.90109	0.9512	0.97473
Dechloromonas_aromatica_RCB_uid58025	NC_007298	0.5924	4501104	4171	0.95924	0.942076	0.9651	0.79882	0.97218	0.9461
Thermobifida_fusca_YX_uid57703	NC_007333	0.675	3642249	3087	0.96857	0.97553	0.99353	0.92247	0.9757	0.94243
Prochlorococcus_marinus_NATL2A_uid58359	NC_007335	0.3512	1842899	2162	0.86031	0.985691	0.96936	0.85688	0.95605	0.96095
Ralstonia_eutropha_JMP134_uid58047	NC_007347	0.6467	3806533	3439	0.97412	0.950894	0.97659	0.92989	0.98022	0.94878
Ralstonia_eutropha_JMP134_uid58047	NC_007348	0.6498	2726152	2407	0.97465	0.951338	0.93432	0.57895	0.98421	0.93268
Staphylococcus_saprophyticus_ATCC_15305_uid58411	NC_007350	0.3323	2516575	2445	0.96523	0.980066	0.98448	0.8956	0.97137	0.98589
Ehrlichia_canis_Jake_uid58071	NC_007354	0.2895	1315030	925	0.98702	0.966137	0.97856	0.86058	0.98918	0.88749
Methanosarcina_barkeri_Fusaro_uid57715	NC_007355	0.3927	4837408	3607	0.96784	0.872531	0.96647	0.8229	0.97782	0.76491
Dehalococcoides_CBDB1_uid58413	NC_007356	0.4702	1395502	1458	0.94238	0.969654	0.99609	0.86546	0.97119	0.96196
Shigella_sonnei_Ss046_uid58217	NC_007384	0.51	4825265	4214	0.97721	0.810789	0.98567	0.7658	0.97318	0.86246
Thiobacillus_denitrificans_ATCC_25259_uid58189	NC_007404	0.6606	2909809	2827	0.93845	0.977884	0.90361	0.61938	0.96498	0.95686
Nitrobacter_winogradskyi_Nb_255_uid58295	NC_007406	0.6204	3402093	3122	0.95771	0.870451	0.94847	0.95461	0.96348	0.84258
Anabaena_variabilis_ATCC_29413_uid58043	NC_007413	0.4142	6365727	5043	0.9758	0.954607	0.97624	0.91887	0.99028	0.89083
Natronomonas_pharaonis_DSM_2160_uid58435	NC_007426	0.6344	2595221	2659	0.95449	0.966121	0.95592	0.82127	0.9857	0.96823
Chlamydia_trachomatis_A_HAR_13_uid58333	NC_007429	0.413	1044459	911	0.96158	0.960526	0.88112	0.94823	0.97585	0.92029
Streptococcus_agalactiae_A909_uid57935	NC_007432	0.3562	2127839	1996	0.98346	0.945113	0.98019	0.88859	0.98847	0.94674
Burkholderia_pseudomallei_1710b_uid58391	NC_007434	0.676	4126292	3733	0.8398	0.895458	0.57248	0.44276	0.88668	0.80929
Burkholderia_pseudomallei_1710b_uid58391	NC_007435	0.6846	3181762	2611	0.84488	0.893117	0.99205	0.91886	0.88778	0.73308
Pseudoalteromonas_haloplanktis_TAC125_uid58431	NC_007481	0.4023	3214944	2939	0.96121	0.979542	0.97209	0.9454	0.97005	0.97637
Pseudoalteromonas_haloplanktis_TAC125_uid58431	NC_007482	0.3936	635328	545	0.96513	0.968692	0.98165	0.924	0.97064	0.95487
Nitrosococcus_oceani_ATCC_19707_uid58403	NC_007484	0.5031	3481691	2974	0.96234	0.870437	0.98438	0.85703	0.97041	0.83074
Pseudomonas_fluorescens_Pf0_1_uid57591	NC_007492	0.6052	6438405	5722	0.96801	0.967173	0.96995	0.86564	0.96557	0.95737
Rhodobacter_sphaeroides_2_4_1_uid57653	NC_007493	0.69	3188524	3040	0.94901	0.966499	0.97662	0.787	0.97401	0.9412
Rhodobacter_sphaeroides_2_4_1_uid57653	NC_007494	0.6901	943018	845	0.92899	0.956151	0.96941	0.84609	0.96331	0.91461
Pelobacter_carbinolicus_DSM_2380_uid58241	NC_007498	0.5511	3665893	3304	0.92736	0.900117	0.84888	0.53959	0.93855	0.89263
Carboxydothermus_hydrogenoformans_Z_2901_uid57821	NC_007503	0.4204	2401520	2620	0.92404	0.952399	0.96392	0.68842	0.9416	0.94848
Xanthomonas_campestris_vesicatoria_85_10_uid58321	NC_007508	0.6474	5178466	4487	0.93024	0.936084	0.98035	0.76214	0.95208	0.90508
Burkholderia_383_uid58073	NC_007509	0.6527	1395069	1209	0.93548	0.912832	0.93721	0.74359	0.96277	0.84655
Burkholderia_383_uid58073	NC_007510	0.662	3694126	3334	0.9526	0.965349	0.95347	0.68999	0.9706	0.92299
Burkholderia_383_uid58073	NC_007511	0.6672	3587082	3173	0.95997	0.941867	0.99198	0.86294	0.97321	0.90398
Chlorobium_luteolum_DSM_273_uid58175	NC_007512	0.5733	2364842	2083	0.97455	0.904634	0.9927	0.94592	0.98367	0.91473
Synechococcus_CC9902_uid58323	NC_007513	0.5416	2234828	2306	0.94102	0.898178	0.94542	0.87544	0.97137	0.85923
Chlorobium_chlorochromatii_CaD3_uid58375	NC_007514	0.4427	2572079	1999	0.98299	0.931721	0.9955	0.83254	0.98149	0.87943
Synechococcus_CC9605_uid58319	NC_007516	0.5921	2510659	2645	0.94291	0.83551	0.97549	0.90789	0.94744	0.81922
Geobacter_metallireducens_GS_15_uid57731	NC_007517	0.595	3997420	3549	0.94392	0.938638	0.95076	0.88369	0.97013	0.92256
Desulfovibrio_alaskensis_G20_uid57941	NC_007519	0.5783	3730232	3258	0.965	0.869709	0.98411	0.8387	0.97329	0.84831
Thiomicrospira_crunogena_XCL_2_uid58183	NC_007520	0.4313	2427734	2196	0.99134	0.960299	0.98473	0.80152	0.9959	0.94593
Bacillus_anthracis__Ames_Ancestor__uid58083	NC_007530	0.3537	5227419	5029	0.96361	0.897075	0.9872	0.82704	0.97494	0.88919
Sulfurimonas_denitrificans_DSM_1251_uid58185	NC_007575	0.3446	2201561	2096	0.99236	0.969245	0.98379	0.76833	0.99618	0.95517
Lactobacillus_sakei_23K_uid58281	NC_007576	0.4125	1884661	1871	0.96579	0.984204	0.9674	0.80934	0.97969	0.98974
Prochlorococcus_marinus_MIT_9312_uid58357	NC_007577	0.3121	1709204	1810	0.96961	0.948648	0.97397	0.77914	0.98453	0.91058
Synechococcus_elongatus_PCC_7942_uid58045	NC_007604	0.5547	2695903	2612	0.96975	0.925804	0.97869	0.79909	0.98315	0.90454
Shigella_dysenteriae_Sd197_uid58213	NC_007606	0.5124	4369232	4268	0.9611	0.752108	0.96217	0.90277	0.9297	0.81162
Shigella_boydii_Sb227_uid58215	NC_007613	0.5121	4519823	4130	0.95447	0.807952	0.95976	0.78585	0.97094	0.85592
Nitrosospira_multiformis_ATCC_25196_uid58361	NC_007614	0.5394	3184243	2757	0.96771	0.880237	0.96269	0.81145	0.97352	0.84403
Brucella_melitensis_biovar_Abortus_2308_uid62937	NC_007618	0.5715	2121359	2000	0.9095	0.829457	0.98584	0.78615	0.903	0.84157
Staphylococcus_aureus_RF122_uid57661	NC_007622	0.3277	2742531	2509	0.95057	0.913793	0.81419	0.59729	0.95217	0.91603
Brucella_melitensis_biovar_Abortus_2308_uid62937	NC_007624	0.5734	1156948	1034	0.91102	0.816999	0.9508	0.85414	0.91102	0.83437
Magnetospirillum_magneticum_AMB_1_uid58527	NC_007626	0.6509	4967148	4561	0.93093	0.928087	0.95906	0.85997	0.95044	0.909
Rhodospirillum_rubrum_ATCC_11170_uid57655	NC_007643	0.6544	4352825	3787	0.9757	0.957253	0.96725	0.84001	0.98732	0.94682
Moorella_thermoacetica_ATCC_39073_uid58051	NC_007644	0.5579	2628784	2463	0.97076	0.884245	0.97631	0.8841	0.98822	0.85164
Hahella_chejuensis_KCTC_2396_uid58483	NC_007645	0.5386	7215267	6773	0.92027	0.935464	0.97138	0.84131	0.93444	0.94987
Burkholderia_thailandensis_E264_uid58081	NC_007650	0.6807	2914771	2356	0.93548	0.913007	0.98838	0.82408	0.9758	0.78706
Burkholderia_thailandensis_E264_uid58081	NC_007651	0.6728	3809201	3276	0.93956	0.944461	0.9825	0.89086	0.97924	0.84177
Salinibacter_ruber_DSM_13855_uid58513	NC_007677	0.6621	3551823	2801	0.97108	0.910612	0.93449	0.91257	0.9825	0.87227
Methanosphaera_stadtmanae_DSM_3091_uid58407	NC_007681	0.2763	1767403	1535	0.98892	0.961977	0.97571	0.91801	0.98566	0.96863
Xanthomonas_oryzae_MAFF_311018_uid58547	NC_007705	0.637	4940217	4372	0.94739	0.873471	0.98813	0.92761	0.94602	0.8505
Sodalis_glossinidius__morsitans__uid58553	NC_007712	0.5469	4171146	2432	0.97162	0.435977	0.95221	0.95449	0.97491	0.37683
Erythrobacter_litoralis_HTCC2594_uid58299	NC_007722	0.6306	3052398	3011	0.94221	0.964309	0.93867	0.87214	0.96944	0.96464
Syntrophus_aciditrophicus_SB_uid58539	NC_007759	0.5146	3179300	3166	0.89734	0.935462	0.97547	0.86306	0.93714	0.85161
Anaeromyxobacter_dehalogenans_2CP_C_uid58135	NC_007760	0.749	5013479	4346	0.94385	0.956846	0.98057	0.80309	0.56902	0.67791
Rhizobium_etli_CFN_42_uid58377	NC_007761	0.6127	4381608	4035	0.96431	0.895924	0.97458	0.84856	0.96877	0.89512
Synechococcus_JA_3_3Ab_uid58535	NC_007775	0.6023	2932766	2760	0.91775	0.944092	0.9965	0.89069	0.95398	0.89133
Synechococcus_JA_2_3B_a_2_13__uid58537	NC_007776	0.5845	3046682	2862	0.92103	0.941092	0.97643	0.7715	0.94514	0.90197
Frankia_CcI3_uid58397	NC_007777	0.7007	5433628	4499	0.94843	0.893612	0.95758	0.74529	0.96488	0.8403
Rhodopseudomonas_palustris_HaA2_uid58439	NC_007778	0.6603	5331656	4683	0.96754	0.949298	0.96752	0.74731	0.98355	0.92138
Staphylococcus_aureus_USA300_FPR3757_uid58555	NC_007793	0.3275	2872769	2560	0.98593	0.935854	0.97486	0.7764	0.99296	0.94568
Novosphingobium_aromaticivorans_DSM_12444_uid57747	NC_007794	0.6515	3561584	3324	0.95276	0.946786	0.96496	0.735	0.97803	0.94068
Staphylococcus_aureus_NCTC_8325_uid57795	NC_007795	0.3286	2821361	2767	0.92157	0.969581	0.96691	0.73734	0.92519	0.9697
Methanospirillum_hungatei_JF_1_uid58181	NC_007796	0.4514	3544738	3131	0.98243	0.862107	0.98881	0.89399	0.9853	0.81377
Neorickettsia_sennetsu_Miyayama_uid57965	NC_007798	0.4108	859006	932	0.80901	0.948427	0.98854	0.89378	0.82403	0.92866
Ehrlichia_chaffeensis_Arkansas_uid57933	NC_007799	0.301	1176248	1105	0.80633	0.970588	0.98858	0.92973	0.84615	0.95799
Jannaschia_CCS1_uid58147	NC_007802	0.6233	4317977	4212	0.97008	0.948688	0.9847	0.9165	0.97982	0.94095
Francisella_tularensis_holarctica_LVS_uid58595	NC_007880	0.3215	1895994	1754	0.95553	0.793185	0.98652	0.89533	0.9846	0.82356
Chlamydophila_felis_Fe_C_56_uid57971	NC_007899	0.3937	1166239	1005	0.9592	0.954455	0.97294	0.83438	0.96218	0.9425
Desulfitobacterium_hafniense_Y51_uid58605	NC_007907	0.4735	5727534	5060	0.95988	0.867321	0.9506	0.68696	0.95612	0.85176
Rhodoferax_ferrireducens_T118_uid58353	NC_007908	0.5987	4712337	4169	0.97817	0.926818	0.93439	0.60663	0.98273	0.91943
Saccharophagus_degradans_2_40_uid57921	NC_007912	0.4582	5057531	4007	0.99076	0.9209	0.94799	0.70362	0.98352	0.90039
Rhodopseudomonas_palustris_BisB18_uid58443	NC_007925	0.6495	5513844	4886	0.95661	0.918632	0.95387	0.70332	0.96827	0.90166
Lactobacillus_salivarius_UCC118_uid58233	NC_007929	0.3294	1827111	1717	0.97379	0.943034	0.96864	0.73334	0.9767	0.93167
Rickettsia_bellii_RML369_C_uid58405	NC_007940	0.3164	1522076	1429	0.9811	0.929708	0.97508	0.68165	0.9867	0.88735
Escherichia_coli_UTI89_uid58541	NC_007946	0.506	5065741	5017	0.90213	0.941347	0.98094	0.78978	0.91269	0.9449
Methylobacillus_flagellatus_KT_uid58049	NC_007947	0.5571	2971517	2753	0.96186	0.940007	0.98437	0.26656	0.97929	0.92108
Polaromonas_JS666_uid58207	NC_007948	0.6247	5200264	4817	0.9591	0.931639	0.97756	0.80656	0.96221	0.91186
Burkholderia_xenovorans_LB400_uid57823	NC_007951	0.6275	4895836	4430	0.9334	0.902444	0.9418	0.9255	0.92618	0.88446
Burkholderia_xenovorans_LB400_uid57823	NC_007952	0.6283	3363523	2960	0.9375	0.918874	0.95584	0.91941	0.94256	0.886
Burkholderia_xenovorans_LB400_uid57823	NC_007953	0.6172	1471779	1312	0.91234	0.858064	0.9576	0.9451	0.92682	0.81666
Shewanella_denitrificans_OS217_uid58263	NC_007954	0.4514	4545906	3754	0.98162	0.927977	0.9677	0.95459	0.98481	0.91533
Methanococcoides_burtonii_DSM_6242_uid58023	NC_007955	0.4075	2575032	2273	0.9846	0.846765	0.95806	0.9566	0.98328	0.82962
Rhodopseudomonas_palustris_BisB5_uid58441	NC_007958	0.648	4892717	4397	0.96111	0.923917	0.97327	0.95333	0.97612	0.92202
Chromohalobacter_salexigens_DSM_3043_uid62921	NC_007963	0.6391	3696649	3298	0.95209	0.969135	0.91326	0.9387	0.97331	0.9483
Nitrobacter_hamburgensis_X14_uid58293	NC_007964	0.6171	4406967	3804	0.94795	0.83627	0.96253	0.91511	0.96109	0.78691
Psychrobacter_cryohalolentis_K5_uid58373	NC_007969	0.4229	3059876	2467	0.99229	0.951788	0.97656	0.9134	0.99351	0.95
Cupriavidus_metallidurans_CH34_uid57815	NC_007973	0.6382	3928089	3726	0.92512	0.957766	0.91639	0.95389	0.92995	0.94388
Baumannia_cicadellinicola_Hc__Homalodisca_coagulata__uid58111	NC_007984	0.3323	686194	595	0.98487	0.962233	0.91485	0.93513	0.99159	0.96248
Candidatus_Koribacter_versatilis_Ellin345_uid58479	NC_008009	0.5838	5650368	4777	0.97299	0.91514	0.9494	0.94656	0.98744	0.91985
Lawsonia_intracellularis_PHE_MN1_00_uid61575	NC_008011	0.3328	1457619	1183	0.98055	0.930979	0.97505	0.94303	0.9907	0.91491
Streptococcus_pyogenes_MGAS9429_uid58569	NC_008021	0.3853	1836467	1877	0.92647	0.987507	0.95674	0.89647	0.9366	0.98598
Streptococcus_pyogenes_MGAS10270_uid58571	NC_008022	0.3842	1928252	1987	0.93356	0.978375	0.97745	0.88964	0.94514	0.97762
Streptococcus_pyogenes_MGAS2096_uid58573	NC_008023	0.3872	1860355	1898	0.93256	0.979524	0.98758	0.91992	0.94046	0.97222
Streptococcus_pyogenes_MGAS10750_uid58575	NC_008024	0.3831	1937111	1978	0.93832	0.984093	0.94898	0.93891	0.95096	0.97411
Deinococcus_geothermalis_DSM_11300_uid58275	NC_008025	0.6663	2467205	2330	0.97639	0.96521	0.94932	0.8412	0.98497	0.94992
Pseudomonas_entomophila_L48_uid58639	NC_008027	0.6415	5888780	5134	0.95208	0.969264	0.97628	0.82249	0.96435	0.95102
Ruegeria_TM1040_uid58193	NC_008044	0.6041	3200938	3030	0.96468	0.960565	0.90403	0.83906	0.97656	0.94386
Sphingopyxis_alaskensis_RB2256_uid58351	NC_008048	0.655	3345170	3165	0.95039	0.930405	0.98172	0.91433	0.96556	0.92243
Lactobacillus_delbrueckii_bulgaricus_ATCC_11842_uid58647	NC_008054	0.4971	1864998	1529	0.95094	0.753758	0.92199	0.95317	0.96141	0.7361
Burkholderia_cenocepacia_AU_1054_uid58371	NC_008060	0.6693	3294563	2965	0.94097	0.951244	0.93796	0.94649	0.97099	0.90677
Burkholderia_cenocepacia_AU_1054_uid58371	NC_008061	0.6686	2788459	2472	0.94012	0.922222	0.93073	0.95191	0.96035	0.87699
Burkholderia_cenocepacia_AU_1054_uid58371	NC_008062	0.6704	1196094	1040	0.96634	0.941011	0.92781	0.94575	0.97403	0.91509
Helicobacter_pylori_HPAG1_uid58517	NC_008086	0.3908	1596366	1531	0.9595	0.968997	0.9689	0.94458	0.97779	0.93974
Myxococcus_xanthus_DK_1622_uid58003	NC_008095	0.6889	9139763	7316	0.95352	0.951056	0.93404	0.95452	0.96733	0.935
Mycobacterium_MCS_uid58465	NC_008146	0.6845	5705448	5391	0.97254	0.957975	0.93558	0.95628	0.98219	0.9556
Rubrobacter_xylanophilus_DSM_9941_uid58057	NC_008148	0.7047	3225748	3140	0.95636	0.951822	0.96465	0.89959	0.93184	0.86671
Yersinia_pestis_Nepal516_uid58609	NC_008149	0.4758	4534590	3978	0.96078	0.940915	0.91742	0.95666	0.97209	0.92734
Yersinia_pestis_Antiqua_uid58607	NC_008150	0.477	4702289	4164	0.96109	0.934391	0.9575	0.93047	0.96421	0.93503
Roseobacter_denitrificans_OCh_114_uid58597	NC_008209	0.5896	4133097	3946	0.9488	0.944738	0.94618	0.91418	0.96654	0.93183
Haloquadratum_walsbyi_DSM_16790_uid58673	NC_008212	0.4786	3132494	2607	0.96471	0.867839	0.92903	0.76707	0.98273	0.82805
Pseudoalteromonas_atlantica_T6c_uid58283	NC_008228	0.4461	5187005	4281	0.98621	0.94073	0.94332	0.90177	0.99299	0.92453
Helicobacter_acinonychis_Sheeba_uid58685	NC_008229	0.3817	1553927	1613	0.95226	0.955818	0.9711	0.42297	0.97582	0.92588
Francisella_tularensis_FSC198_uid58693	NC_008245	0.3226	1892616	1605	0.95327	0.759682	0.96665	0.88789	0.9838	0.7744
Escherichia_coli_536_uid58531	NC_008253	0.5051	4938920	4619	0.94587	0.940783	0.98291	0.9007	0.9489	0.92762
Chelativorans_BNC1_uid58069	NC_008254	0.6106	4412446	4064	0.96727	0.924723	0.98388	0.83428	0.97736	0.91143
Cytophaga_hutchinsonii_ATCC_33406_uid57651	NC_008255	0.3884	4433218	3785	0.96935	0.964004	0.94692	0.85962	0.9741	0.95543
Shigella_flexneri_5_8401_uid58583	NC_008258	0.5091	4574284	4114	0.97447	0.826597	0.99666	0.90707	0.98006	0.85189
Alcanivorax_borkumensis_SK2_uid58169	NC_008260	0.5472	3120143	2755	0.97459	0.947424	0.96763	0.88441	0.98802	0.94024
Clostridium_perfringens_ATCC_13124_uid57901	NC_008261	0.2837	3256683	2876	0.98191	0.974129	0.85823	0.73	0.98435	0.97756
Clostridium_perfringens_SM101_uid58117	NC_008262	0.2824	2897393	2546	0.989	0.959969	0.49376	0.46509	0.98939	0.96329
Rhodococcus_jostii_RHA1_uid58325	NC_008268	0.6751	7804765	7211	0.94189	0.937344	0.9627	0.68624	0.95437	0.9154
Borrelia_afzelii_PKo_uid58653	NC_008277	0.2831	905394	848	0.95872	0.981884	0.97105	0.73213	0.9599	0.98547
Frankia_alni_ACN14a_uid58695	NC_008278	0.7282	7497934	6700	0.87044	0.964285	0.96516	0.75637	0.89597	0.89879
Haemophilus_somnus_129PT_uid57929	NC_008309	0.3719	2007700	1792	0.97488	0.967867	0.88085	0.79803	0.98214	0.94726
Trichodesmium_erythraeum_IMS101_uid57925	NC_008312	0.3414	7750108	4451	0.94877	0.8718	0.91558	0.79365	0.93776	0.44848
Ralstonia_eutropha_H16_uid62925	NC_008313	0.6646	4052032	3651	0.97425	0.950561	0.53116	0.48939	0.97699	0.92818
Ralstonia_eutropha_H16_uid62925	NC_008314	0.6678	2912490	2555	0.96868	0.961165	0.97923	0.85381	0.97847	0.94411
Synechococcus_CC9311_uid58123	NC_008319	0.5244	2606748	2892	0.85684	0.887853	0.93454	0.91827	0.93291	0.85732
Shewanella_MR_4_uid58345	NC_008321	0.4789	4706287	3924	0.9819	0.957981	0.98722	0.79819	0.98929	0.94315
Shewanella_MR_7_uid58343	NC_008322	0.4786	4792610	4006	0.98177	0.941584	0.92072	0.62299	0.98502	0.94087
Alkalilimnicola_ehrlichii_MLHE_1_uid58467	NC_008340	0.6753	3275944	2865	0.9801	0.978056	0.98724	0.86875	0.98394	0.96707
Granulibacter_bethesdensis_CGDNIH1_uid58661	NC_008343	0.5907	2708355	2433	0.94656	0.940383	0.97764	0.81435	0.96218	0.91089
Nitrosomonas_eutropha_C91_uid58363	NC_008344	0.4848	2661057	2444	0.95008	0.885245	0.97831	0.83063	0.96644	0.84147
Shewanella_frigidimarina_NCIMB_400_uid58265	NC_008345	0.4158	4845257	4029	0.98237	0.954655	0.9693	0.77046	0.98783	0.94001
Syntrophomonas_wolfei_Goettingen_uid58179	NC_008346	0.4486	2936195	2504	0.98362	0.900219	0.96178	0.84015	0.98682	0.86068
Maricaulis_maris_MCS10_uid58689	NC_008347	0.6272	3368780	3063	0.96702	0.958265	0.98688	0.87831	0.98661	0.94912
Hyphomonas_neptunium_ATCC_15444_uid58433	NC_008358	0.6193	3705021	3505	0.95606	0.956062	0.98532	0.85532	0.97318	0.95413
Francisella_tularensis_holarctica_OSU18_uid58687	NC_008369	0.3215	1895727	1555	0.94212	0.695301	0.96957	0.82909	0.96977	0.71435
Rhizobium_leguminosarum_bv__viciae_3841_uid57955	NC_008380	0.6109	5057142	4694	0.97038	0.902516	0.99499	0.9014	0.9706	0.902
Burkholderia_ambifaria_AMMD_uid58303	NC_008390	0.6686	3556545	3206	0.95695	0.966603	0.93856	0.91961	0.97255	0.9233
Burkholderia_ambifaria_AMMD_uid58303	NC_008391	0.668	2646969	2346	0.94842	0.932914	0.93918	0.73102	0.96462	0.88919
Burkholderia_ambifaria_AMMD_uid58303	NC_008392	0.6648	1281472	1013	0.94866	0.934824	0.9445	0.84366	0.96742	0.875
Rhodopseudomonas_palustris_BisA53_uid58445	NC_008435	0.6444	5505494	4878	0.95736	0.903462	0.97318	0.75972	0.96822	0.9074
Pseudomonas_aeruginosa_UCBPP_PA14_uid57977	NC_008463	0.6629	6537648	5892	0.95129	0.978014	0.96163	0.73579	0.97708	0.94579
Lactobacillus_brevis_ATCC_367_uid57989	NC_008497	0.4621	2291220	2185	0.95926	0.94713	0.98026	0.86853	0.9707	0.94645
Leptospira_borgpetersenii_serovar_Hardjo_bovis_L550_uid58507	NC_008508	0.4023	3614446	2703	0.97854	0.762028	0.97319	0.84892	0.98742	0.68966
Leptospira_borgpetersenii_serovar_Hardjo_bovis_L550_uid58507	NC_008509	0.4016	317336	242	0.97933	0.745283	0.98297	0.93108	0.98347	0.68986
Leptospira_borgpetersenii_serovar_Hardjo_bovis_JB197_uid58509	NC_008510	0.4022	3576473	2645	0.97504	0.760094	0.9787	0.9281	0.98601	0.68433
Leptospira_borgpetersenii_serovar_Hardjo_bovis_JB197_uid58509	NC_008511	0.4042	299762	235	0.97021	0.76	0.92432	0.92462	0.97872	0.70122
Candidatus_Carsonella_ruddii_uid58773	NC_008512	0.1656	159662	182	0.95604	0.98305	0.91552	0.91448	0.9945	0.99451
Buchnera_aphidicola_Cc__Cinara_cedri__uid58579	NC_008513	0.2009	416380	357	0.98599	0.93617	0.98342	0.86355	0.99439	0.94415
Pediococcus_pentosaceus_ATCC_25745_uid57981	NC_008525	0.3735	1832387	1752	0.96917	0.975862	0.98698	0.87234	0.97545	0.97434
Lactobacillus_casei_ATCC_334_uid57985	NC_008526	0.4661	2895264	2744	0.94424	0.912323	0.90886	0.89757	0.95481	0.90846
Lactococcus_lactis_cremoris_SK11_uid57983	NC_008527	0.3585	2438589	2381	0.95086	0.892744	0.90383	0.90758	0.95758	0.88544
Oenococcus_oeni_PSU_1_uid59417	NC_008528	0.3788	1780517	1691	0.95446	0.86264	0.99181	0.86944	0.97043	0.85781
Lactobacillus_delbrueckii_bulgaricus_ATCC_BAA_365_uid57987	NC_008529	0.4968	1856951	1708	0.91744	0.818276	0.90543	0.83616	0.93793	0.80301
Lactobacillus_gasseri_ATCC_33323_uid57687	NC_008530	0.3525	1894360	1755	0.97151	0.955717	0.95031	0.76195	0.98005	0.9358
Leuconostoc_mesenteroides_ATCC_8293_uid57919	NC_008531	0.3771	2038396	1968	0.97611	0.970202	0.98335	0.80682	0.98221	0.97087
Streptococcus_thermophilus_LMD_9_uid58327	NC_008532	0.3908	1856368	1705	0.92316	0.819791	0.9506	0.82441	0.94193	0.8014
Streptococcus_pneumoniae_D39_uid58581	NC_008533	0.397	2046115	1914	0.96133	0.901518	0.96651	0.76785	0.98955	0.91453
Candidatus_Solibacter_usitatus_Ellin6076_uid58139	NC_008536	0.619	9965640	7826	0.96243	0.911423	0.94711	0.47096	0.96601	0.90301
Arthrobacter_FB24_uid58141	NC_008541	0.6546	4698945	4159	0.97331	0.955618	0.94049	0.83136	0.98268	0.94432
Burkholderia_cenocepacia_HI2424_uid58369	NC_008542	0.6678	3483902	3159	0.94586	0.96574	0.93997	0.73283	0.96992	0.92848
Burkholderia_cenocepacia_HI2424_uid58369	NC_008543	0.6687	2998664	2686	0.94452	0.934782	0.94762	0.79535	0.96612	0.88809
Burkholderia_cenocepacia_HI2424_uid58369	NC_008544	0.6732	1055417	918	0.95098	0.930703	0.83731	0.68622	0.97494	0.89143
Methanosaeta_thermophila_PT_uid58469	NC_008553	0.5354	1879471	1696	0.97464	0.887278	0.97246	0.69112	0.99351	0.89201
Syntrophobacter_fumaroxidans_MPOB_uid58177	NC_008554	0.5994	4990251	4064	0.94906	0.872032	0.96685	0.86842	0.96284	0.78812
Listeria_welshimeri_serovar_6b_SLCC5334_uid61605	NC_008555	0.3635	2814130	2774	0.98161	0.973891	0.96631	0.84468	0.98702	0.98242
Escherichia_coli_APEC_O1_uid58623	NC_008563	0.5054	5082025	4430	0.96997	0.876402	0.97905	0.82556	0.96343	0.861
Aeromonas_hydrophila_ATCC_7966_uid58617	NC_008570	0.6154	4744448	4119	0.95921	0.966014	0.93325	0.84376	0.98276	0.93574
Magnetococcus_MC_1_uid57833	NC_008576	0.5416	4719581	3716	0.96286	0.887841	0.96958	0.87321	0.9677	0.87282
Shewanella_ANA_3_uid58347	NC_008577	0.4805	4972204	4111	0.97689	0.948736	0.98845	0.84258	0.98443	0.93616
Acidothermus_cellulolyticus_11B_uid58501	NC_008578	0.669	2443540	2157	0.95178	0.961592	0.9758	0.86649	0.9796	0.9219
Average					0.95251	0.92116	0.95493	0.81947	0.96253	0.89649
Standar Deviation					0.03253	0.06026	0.05742	0.1154	0.03452	0.08235
