# Supplementary material for: ZCURVE 3.0: identify prokaryotic genes with higher accuracy as well as automatically and accurately select essential genes
Source: Nucleic Acids Res. 2015 May 14;43(Web Server issue):W85–90. doi: 10.1093/nar/gkv491 (PMC4489317; doi:10.1093/nar/gkv491)
Supplement: SUPPLEMENTARY DATA [file supp_gkv491_nar-00558-web-b-2015-File006.xls]

## Sheet: hua
Organism Name	NC number	G+C	bp number	Gene no.	ZCURVE3.0 Sn	ZCURVE3.0 PPV
Acaryochloris_marina_MBIC11017_uid58167	NC_009925	0.4725	6503724	6254	0.90006	0.94636
Acetobacterium_woodii_DSM_1030_uid88073	NC_016894	0.3933	4044777	3473	0.98733	0.91782
Acetobacter_pasteurianus_386B_uid214433	NC_021991	0.529	2818679	2596	0.92719	0.94096
Acetobacter_pasteurianus_IFO_3283_01_42C_uid158377	NC_017150	0.5308	2815241	2562	0.95979	0.93108
Acetobacter_pasteurianus_IFO_3283_01_uid59279	NC_013209	0.5303	2907495	2628	0.9608	0.93276
Acetobacter_pasteurianus_IFO_3283_03_uid158373	NC_017100	0.5303	2907287	2627	0.96193	0.93006
Acetobacter_pasteurianus_IFO_3283_07_uid158381	NC_017121	0.5303	2906044	2626	0.96115	0.93136
Acetobacter_pasteurianus_IFO_3283_12_uid158379	NC_017108	0.5303	2904624	2625	0.96076	0.93028
Acetobacter_pasteurianus_IFO_3283_22_uid158383	NC_017125	0.5303	2907267	2627	0.96231	0.93284
Acetobacter_pasteurianus_IFO_3283_26_uid158531	NC_017146	0.5303	2907309	2627	0.96041	0.93168
Acetobacter_pasteurianus_IFO_3283_32_uid158375	NC_017111	0.5303	2904642	2625	0.96266	0.93316
Acetohalobium_arabaticum_DSM_5501_uid51423	NC_014378	0.3663	2469596	2282	0.98422	0.93739
Achromobacter_xylosoxidans_A8_uid59899	NC_014640	0.6598	7013095	6459	0.97414	0.9758
Achromobacter_xylosoxidans_uid205255	NC_021285	0.6725	6916670	6388	0.95413	0.96439
Acidaminococcus_fermentans_DSM_20731_uid43471	NC_013740	0.5584	2329769	2026	0.8998	0.98063
Acidaminococcus_intestini_RyC_MR95_uid74445	NC_016077	0.5002	2487765	2401	0.92211	0.92173
Acidianus_hospitalis_W1_uid66875	NC_015518	0.3414	2137654	2329	0.96736	0.91697
Acidilobus_saccharovorans_345_15_uid51395	NC_014374	0.5721	1496453	1499	0.97865	0.96704
Acidimicrobidae_bacterium_YM16_304_uid193703	NC_020520	0.6729	4830181	4291	0.95642	0.97505
Acidimicrobium_ferrooxidans_DSM_10331_uid59215	NC_013124	0.6828	2158157	1964	0.92973	0.94172
Acidiphilium_cryptum_JF_5_uid58447	NC_009484	0.6799	3389227	3063	0.94939	0.94846
Acidiphilium_multivorum_AIU301_uid63345	NC_015186	0.6757	3749411	3448	0.9533	0.96421
Acidithiobacillus_caldus_SM_1_uid70791	NC_015850	0.6131	2932225	2876	0.92246	0.93745
Acidithiobacillus_ferrivorans_SS3_uid67387	NC_015942	0.5659	3207552	3093	0.94471	0.84573
Acidithiobacillus_ferrooxidans_ATCC_23270_uid57649	NC_011761	0.5877	2982397	3147	0.86812	0.91097
Acidithiobacillus_ferrooxidans_ATCC_53993_uid58613	NC_011206	0.5885	2885038	2826	0.93418	0.91826
Acidobacterium_capsulatum_ATCC_51196_uid59127	NC_012483	0.6049	4127356	3377	0.92478	0.91529
Acidobacterium_MP5ACTX9_uid50551	NC_015064	0.6051	4309153	3698	0.93915	0.91418
Acidothermus_cellulolyticus_11B_uid58501	NC_008578	0.669	2443540	2157	0.95178	0.96159
Acidovorax_avenae_ATCC_19860_uid42497	NC_015138	0.6882	5482170	4737	0.95756	0.97443
Acidovorax_citrulli_AAC00_1_uid58429	NC_008752	0.6853	5352772	4709	0.95349	0.93658
Acidovorax_ebreus_TPSY_uid59233	NC_011992	0.6683	3796573	3479	0.96895	0.96204
Acidovorax_JS42_uid58427	NC_008782	0.6617	4448856	4007	0.96531	0.93906
Acidovorax_KKS102_uid176500	NC_018708	0.6491	5196935	4742	0.96921	0.96921
Aciduliprofundum_boonei_T469_uid43333	NC_013926	0.3915	1486778	1544	0.97733	0.96917
Aciduliprofundum_MAR08_339_uid184407	NC_019942	0.4412	1437090	1525	0.96852	0.97043
Acinetobacter_ADP1_uid61597	NC_005966	0.4042	3598621	3307	0.96492	0.98245
Acinetobacter_baumannii_1656_2_uid158677	NC_017162	0.3916	3940614	3715	0.97119	0.97883
Acinetobacter_baumannii_AB0057_uid59083	NC_011586	0.392	4050513	3790	0.96253	0.95924
Acinetobacter_baumannii_AB307_0294_uid59271	NC_011595	0.3904	3760981	3451	0.97131	0.96934
Acinetobacter_baumannii_ACICU_uid58765	NC_010611	0.3903	3904116	3667	0.96973	0.98042
Acinetobacter_baumannii_ATCC_17978_uid58731	NC_009085	0.3894	3976747	3351	0.98448	0.85599
Acinetobacter_baumannii_AYE_uid61637	NC_010410	0.3938	3936291	3607	0.96811	0.96973
Acinetobacter_baumannii_BJAB07104_uid210971	NC_021726	0.3895	3951920	3755	0.96458	0.98477
Acinetobacter_baumannii_BJAB0715_uid210972	NC_021733	0.3886	4001621	3848	0.96283	0.98223
Acinetobacter_baumannii_BJAB0868_uid210973	NC_021729	0.3902	3906795	3703	0.96273	0.98426
Acinetobacter_baumannii_D1279779_uid190222	NC_020547	0.3899	3704285	3388	0.98022	0.96232
Acinetobacter_baumannii_MDR_TJ_uid162739	NC_017847	0.3911	3964912	3704	0.97273	0.97299
Acinetobacter_baumannii_MDR_ZJ06_uid158685	NC_017171	0.3903	3991133	3862	0.95106	0.98077
Acinetobacter_baumannii_SDF_uid61601	NC_010400	0.3919	3421954	2913	0.98283	0.81823
Acinetobacter_baumannii_TCDC_AB0715_uid158679	NC_017387	0.3902	4138388	3851	0.98026	0.96448
Acinetobacter_baumannii_TYTH_1_uid176498	NC_018706	0.3902	3957368	3678	0.97362	0.97708
Acinetobacter_calcoaceticus_PHEA_2_uid83123	NC_016603	0.3882	3862530	3599	0.97916	0.97428
Acinetobacter_oleivorans_DR1_uid50119	NC_014259	0.3873	4152543	3874	0.97728	0.97678
Actinobacillus_pleuropneumoniae_serovar_3_JL03_uid58891	NC_010278	0.4123	2242062	2036	0.96758	0.96474
Actinobacillus_pleuropneumoniae_serovar_5b_L20_uid58789	NC_009053	0.4129	2274482	2013	0.99403	0.93679
Actinobacillus_pleuropneumoniae_serovar_7_AP76_uid59231	NC_010939	0.4121	2331981	2131	0.9831	0.9717
Actinobacillus_succinogenes_130Z_uid58247	NC_009655	0.4491	2319663	2079	0.98268	0.93974
Actinobacillus_suis_H91_0380_uid176363	NC_018690	0.4023	2484940	2248	0.98265	0.98177
Actinoplanes_friuliensis_DSM_7358_uid226110	NC_022657	0.7035	9376071	8565	0.97898	0.96824
Actinoplanes_missouriensis_431_uid158169	NC_017093	0.7082	8773466	8124	0.97156	0.97432
Actinoplanes_N902_109_uid202219	NC_021191	0.7131	9228054	8212	0.93071	0.95525
Actinoplanes_SE50_110_uid162333	NC_017803	0.7131	9239851	8247	0.96289	0.95836
Actinosynnema_mirum_DSM_43827_uid58951	NC_013093	0.737	8248144	6916	0.9611	0.95242
Adlercreutzia_equolifaciens_DSM_19450_uid223286	NC_022567	0.6345	2862526	2281	0.9601	0.96816
Advenella_kashmirensis_WT001_uid80859	NC_017964	0.5488	4365995	3873	0.9197	0.69353
Aequorivita_sublithincola_DSM_14238_uid168181	NC_018013	0.3619	3520671	3140	0.98248	0.94777
Aerococcus_urinae_ACS_120_V_Col10a_uid64757	NC_015278	0.4188	2080974	1726	0.97103	0.86974
Aeromonas_hydrophila_ATCC_7966_uid58617	NC_008570	0.6154	4744448	4119	0.95921	0.96601
Aeromonas_hydrophila_ML09_119_uid205540	NC_021290	0.6081	5024500	4434	0.94654	0.96327
Aeromonas_salmonicida_A449_uid58631	NC_009348	0.5851	4702402	4085	0.94541	0.88945
Aeromonas_veronii_B565_uid66323	NC_015424	0.5871	4551783	4028	0.95208	0.9731
Aeropyrum_camini_SY1___JCM_12091_uid222311	NC_022521	0.5673	1595994	1645	0.97507	0.96163
Aeropyrum_pernix_K1_uid57757	NC_000854	0.5631	1669696	1700	0.98411	0.95819
Aggregatibacter_actinomycetemcomitans_ANH9381_uid80743	NC_016513	0.4442	2136808	2058	0.89504	0.89417
Aggregatibacter_actinomycetemcomitans_D11S_1_uid41333	NC_013416	0.4455	2105764	2130	0.91877	0.97121
Aggregatibacter_actinomycetemcomitans_D11S_1_uid41333	NC_013597	0.4244	43970	66	0.95454	0.98437
Aggregatibacter_actinomycetemcomitans_D7S_1_uid46989	NC_017846	0.4431	2309073	2255	0.88603	0.88997
Aggregatibacter_aphrophilus_NJ8700_uid59407	NC_012913	0.4223	2313035	2219	0.91302	0.94805
Agrobacterium_fabrum_C58_uid57865	NC_003062	0.5937	2841580	2765	0.94828	0.9435
Agrobacterium_fabrum_C58_uid57865	NC_003063	0.5927	2075577	1851	0.95407	0.93587
Agrobacterium_H13_3_uid63403	NC_015183	0.5881	2823930	2752	0.9622	0.939
Agrobacterium_H13_3_uid63403	NC_015508	0.5849	2148289	1942	0.95468	0.95125
Agrobacterium_radiobacter_K84_uid58269	NC_011983	0.5976	2650913	2363	0.96699	0.90423
Agrobacterium_radiobacter_K84_uid58269	NC_011985	0.6033	4005130	3744	0.97168	0.9034
Agrobacterium_vitis_S4_uid58249	NC_011988	0.5751	1283187	1054	0.98197	0.90078
Agrobacterium_vitis_S4_uid58249	NC_011989	0.5765	3726375	3234	0.98237	0.85288
Agromonas_oligotrophica_S58_uid192186	NC_020453	0.6512	8264165	7228	0.95628	0.92915
Akkermansia_muciniphila_ATCC_BAA_835_uid58985	NC_010655	0.5576	2664102	2138	0.95603	0.85738
Alcanivorax_borkumensis_SK2_uid58169	NC_008260	0.5472	3120143	2755	0.97459	0.94742
Alcanivorax_dieselolei_B5_uid176364	NC_018691	0.6163	4928223	4417	0.95743	0.98075
Alicycliphilus_denitrificans_BC_uid49953	NC_014910	0.6827	4637013	4330	0.96374	0.96709
Alicycliphilus_denitrificans_K601_uid66307	NC_015422	0.6798	4995263	4607	0.96505	0.95633
Alicyclobacillus_acidocaldarius_DSM_446_uid59199	NC_013205	0.6233	3018755	2888	0.94563	0.94237
Alicyclobacillus_acidocaldarius_Tc_4_1_uid158681	NC_017167	0.6152	3124048	3208	0.91178	0.94021
Aliivibrio_salmonicida_LFI1238_uid59251	NC_011312	0.3922	3325165	2820	0.98368	0.8726
Aliivibrio_salmonicida_LFI1238_uid59251	NC_011313	0.3823	1206461	984	0.98678	0.83851
Alistipes_finegoldii_DSM_17242_uid168180	NC_018011	0.5664	3734239	3110	0.94758	0.80497
Alistipes_shahii_WAL_8301_uid197175	NC_021030	0.5581	3763317	2563	0.91884	0.75992
Alkalilimnicola_ehrlichii_MLHE_1_uid58467	NC_008340	0.6753	3275944	2865	0.9801	0.97805
Alkaliphilus_metalliredigens_QYMF_uid58171	NC_009633	0.3682	4929566	4625	0.9734	0.93093
Alkaliphilus_oremlandii_OhILAs_uid58495	NC_009922	0.3625	3123558	2836	0.99048	0.92614
Allochromatium_vinosum_DSM_180_uid46083	NC_013851	0.6437	3526903	3053	0.95021	0.959
alpha_proteobacterium_HIMB59_uid175778	NC_018644	0.3226	1410127	1493	0.98727	0.99125
alpha_proteobacterium_HIMB5_uid175779	NC_018643	0.2863	1343202	1431	0.9951	0.9882
Alteromonas_macleodii_AltDE1_uid179068	NC_019393	0.4489	4643844	4045	0.9681	0.94612
Alteromonas_macleodii_ATCC_27126_uid55253	NC_018632	0.447	4653851	3872	0.98347	0.94726
Alteromonas_macleodii__Balearic_Sea_AD45__uid176366	NC_018679	0.4463	4629479	3912	0.98287	0.95385
Alteromonas_macleodii__Black_Sea_11__uid176365	NC_018692	0.446	4480507	3772	0.9825	0.94758
Alteromonas_macleodii__Deep_ecotype__uid58251	NC_011138	0.4486	4480937	3965	0.95611	0.93929
Alteromonas_macleodii__English_Channel_615__uid210781	NC_021716	0.45	4381505	3344	0.96561	0.75408
Alteromonas_macleodii__English_Channel_673__uid176367	NC_018678	0.4481	4601785	3888	0.98662	0.95684
Alteromonas_macleodii__Ionian_Sea_U4__uid210780	NC_021710	0.4485	4321296	3802	0.96764	0.95138
Alteromonas_macleodii__Ionian_Sea_U7__uid210785	NC_021717	0.448	4442936	3856	0.96965	0.94778
Alteromonas_macleodii__Ionian_Sea_U8__uid210782	NC_021712	0.4485	4395035	3795	0.97206	0.94299
Alteromonas_macleodii__Ionian_Sea_UM4b__uid210784	NC_021714	0.4488	4438767	3868	0.9669	0.95092
Alteromonas_macleodii__Ionian_Sea_UM7__uid210783	NC_021713	0.4487	4628378	4049	0.96912	0.94281
Alteromonas_SN2_uid67349	NC_015554	0.435	4972148	4371	0.96133	0.95197
Aminobacterium_colombiense_DSM_12261_uid47083	NC_014011	0.453	1980592	1876	0.96748	0.94285
Ammonifex_degensii_KC4_uid41053	NC_013385	0.5944	2129237	2052	0.97076	0.87637
Amphibacillus_xylanus_NBRC_15112_uid176453	NC_018704	0.3571	2569486	2411	0.97594	0.97837
Amycolatopsis_mediterranei_RB_uid216089	NC_022116	0.7129	10246864	9224	0.9704	0.95243
Amycolatopsis_mediterranei_S699_uid158689	NC_017186	0.7129	10236779	9575	0.95174	0.9706
Amycolatopsis_mediterranei_S699_uid171830	NC_018266	0.7129	10246920	9222	0.97061	0.95355
Amycolatopsis_mediterranei_U32_uid50565	NC_014318	0.7129	10236715	9228	0.97019	0.95437
Amycolatopsis_orientalis_HCCB10007_uid203791	NC_021252	0.69	8948591	8113	0.96647	0.96196
Amycolicicoccus_subflavus_DQS3_9A1_uid67253	NC_015564	0.6224	4738809	4557	0.92824	0.96443
Anabaena_90_uid179383	NC_019427	0.381	4329264	3648	0.95312	0.91068
Anabaena_90_uid179383	NC_019439	0.3821	819965	706	0.9575	0.90374
Anabaena_cylindrica_PCC_7122_uid183339	NC_019771	0.3879	6395836	5320	0.96052	0.90909
Anabaena_variabilis_ATCC_29413_uid58043	NC_007413	0.4142	6365727	5043	0.9758	0.9546
Anabaena_variabilis_ATCC_29413_uid58043	NC_014000	0.4646	37151	49	0.89795	0.88
Anaerobaculum_mobile_DSM_13181_uid168323	NC_018024	0.4796	2160700	2017	0.98463	0.94842
Anaerococcus_prevotii_DSM_20548_uid59219	NC_013171	0.3606	1883067	1702	0.98354	0.96539
Anaerolinea_thermophila_UNI_1_uid62245	NC_014960	0.5384	3532378	3166	0.96304	0.96885
Anaeromyxobacter_dehalogenans_2CP_1_uid58989	NC_011891	0.7471	5029329	4473	0.93896	0.96975
Anaeromyxobacter_dehalogenans_2CP_C_uid58135	NC_007760	0.749	5013479	4346	0.94385	0.95684
Anaeromyxobacter_Fw109_5_uid58755	NC_009675	0.7353	5277990	4466	0.94491	0.94154
Anaeromyxobacter_K_uid58953	NC_011145	0.7484	5061632	4457	0.9439	0.97951
Anoxybacillus_flavithermus_WK1_uid59135	NC_011567	0.4177	2846746	2831	0.96785	0.92692
Aquifex_aeolicus_VF5_uid57765	NC_000918	0.4347	1551335	1529	0.98495	0.90017
Arcanobacterium_haemolyticum_DSM_20595_uid49489	NC_014218	0.5313	1986154	1731	0.94569	0.92017
Archaeoglobus_fulgidus_DSM_4304_uid57717	NC_000917	0.4858	2178400	2420	0.94586	0.93238
Archaeoglobus_profundus_DSM_5631_uid43493	NC_013741	0.42	1560622	1819	0.96866	0.96442
Archaeoglobus_sulfaticallidus_PM70_1_uid201033	NC_021169	0.4323	2076931	2216	0.9675	0.94035
Archaeoglobus_veneficus_SNP6_uid65269	NC_015320	0.4704	1901943	2090	0.96794	0.95289
archaeon_Mx1201_uid196597	NC_020913	0.5559	1666795	1651	0.894	0.9033
Arcobacter_butzleri_7h1h_uid200766	NC_021878	0.2705	2253233	2199	0.99136	0.98553
Arcobacter_butzleri_ED_1_uid158699	NC_017187	0.2706	2256675	2158	0.99629	0.98941
Arcobacter_butzleri_RM4018_uid58557	NC_009850	0.2704	2341251	2259	0.9938	0.98034
Arcobacter_L_uid158135	NC_017192	0.2656	2945673	2845	0.99472	0.98434
Arcobacter_nitrofigilis_DSM_7299_uid49001	NC_014166	0.2836	3192235	3126	0.98752	0.98249
Aromatoleum_aromaticum_EbN1_uid58231	NC_006513	0.6512	4296230	4110	0.86107	0.88941
Arthrobacter_arilaitensis_Re117_uid53509	NC_014550	0.5928	3859257	3376	0.96741	0.89799
Arthrobacter_aurescens_TC1_uid58109	NC_008711	0.6234	4597686	4042	0.97105	0.92418
Arthrobacter_chlorophenolicus_A6_uid58969	NC_011886	0.6627	4395537	3885	0.97554	0.97005
Arthrobacter_FB24_uid58141	NC_008541	0.6546	4698945	4159	0.97331	0.95561
Arthrobacter_nitroguajacolicus_Rue61a_uid174511	NC_018531	0.6231	4736495	4258	0.97275	0.95021
Arthrobacter_phenanthrenivorans_Sphe3_uid63629	NC_015145	0.6558	4250414	3843	0.97684	0.95521
Arthrospira_platensis_NIES_39_uid197171	NC_016640	0.4365	6788435	6630	0.86711	0.92279
Asticcacaulis_excentricus_CB_48_uid55641	NC_014816	0.5918	2588221	2330	0.97296	0.92154
Asticcacaulis_excentricus_CB_48_uid55641	NC_014817	0.6036	1315949	1121	0.97056	0.94856
Atopobium_parvulum_DSM_20469_uid59195	NC_013203	0.4568	1543805	1353	0.96526	0.98048
Azoarcus_BH72_uid61603	NC_008702	0.6791	4376040	3989	0.9669	0.98518
Azoarcus_KH32C_uid193704	NC_020516	0.651	5081166	4531	0.95674	0.95949
Azorhizobium_caulinodans_ORS_571_uid58905	NC_009937	0.6731	5369772	4717	0.9788	0.96047
Azospirillum_B510_uid46085	NC_013854	0.6776	3311395	2893	0.97096	0.91737
Azospirillum_brasilense_Sp245_uid162161	NC_016617	0.6856	3023440	3147	0.85382	0.94546
Azospirillum_lipoferum_4B_uid82343	NC_016622	0.676	2988332	2852	0.92461	0.96628
Azotobacter_vinelandii_CA6_uid198830	NC_021150	0.6564	5323210	5006	0.88034	0.94146
Azotobacter_vinelandii_CA_uid198829	NC_021149	0.6567	5366370	5048	0.87698	0.94331
Azotobacter_vinelandii_DJ_uid57597	NC_012560	0.6567	5365318	5050	0.87881	0.94626
Bacillus_1NLA3E_uid81841	NC_021171	0.3795	4815602	4410	0.97528	0.91316
Bacillus_amyloliquefaciens_CC178_uid226115	NC_022653	0.4646	3916828	3950	0.92455	0.95427
Bacillus_amyloliquefaciens_DSM_7_uid53535	NC_014551	0.4608	3980199	3892	0.97148	0.93219
Bacillus_amyloliquefaciens_FZB42_uid58271	NC_009725	0.4647	3918589	3693	0.97346	0.93668
Bacillus_amyloliquefaciens_IT_45_uid181617	NC_020272	0.4662	3928857	3851	0.95274	0.94513
Bacillus_amyloliquefaciens_LL3_uid158133	NC_017190	0.457	3995227	4219	0.92178	0.9483
Bacillus_amyloliquefaciens_plantarum_AS43_3_uid183682	NC_019842	0.4658	3961368	3861	0.95441	0.94293
Bacillus_amyloliquefaciens_plantarum_CAU_B946_uid84215	NC_016784	0.465	4019861	3823	0.97279	0.92558
Bacillus_amyloliquefaciens_plantarum_NAU_B3_uid222816	NC_022530	0.4599	4196170	4001	0.969	0.93129
Bacillus_amyloliquefaciens_plantarum_UCMB5033_uid215237	NC_022075	0.4618	4071167	3877	0.9693	0.93181
Bacillus_amyloliquefaciens_plantarum_UCMB5036_uid190705	NC_020410	0.4659	3910324	3636	0.97909	0.93956
Bacillus_amyloliquefaciens_plantarum_UCMB5113_uid215236	NC_022081	0.467	3889532	3656	0.971	0.93421
Bacillus_amyloliquefaciens_plantarum_YAU_B9601_Y2_uid159001	NC_017061	0.4585	4242774	3981	0.97563	0.91776
Bacillus_amyloliquefaciens_TA208_uid158701	NC_017188	0.4582	3937511	4089	0.94081	0.95577
Bacillus_amyloliquefaciens_XH7_uid158881	NC_017191	0.4582	3939203	4190	0.91694	0.95334
Bacillus_amyloliquefaciens_Y2_uid165195	NC_017912	0.4585	4238624	4234	0.92017	0.918
Bacillus_anthracis_A0248_uid59385	NC_012659	0.3537	5227419	5041	0.95735	0.89337
Bacillus_anthracis_Ames_uid57909	NC_003997	0.3537	5227293	5123	0.96369	0.91341
Bacillus_anthracis_CDC_684_uid59303	NC_012581	0.3538	5230115	5579	0.95285	0.98208
Bacillus_anthracis_H9401_uid162021	NC_017729	0.3536	5218947	5479	0.96039	0.97734
Bacillus_anthracis_Sterne_uid58091	NC_005945	0.3537	5228663	4955	0.98082	0.9
Bacillus_anthracis__Ames_Ancestor__uid58083	NC_007530	0.3537	5227419	5029	0.96361	0.89707
Bacillus_atrophaeus_1942_uid59887	NC_014639	0.4321	4168266	4186	0.94505	0.9455
Bacillus_cellulosilyticus_DSM_2522_uid43329	NC_014829	0.3652	4681672	4266	0.97069	0.94694
Bacillus_cereus_03BB102_uid59299	NC_012472	0.3544	5269628	5398	0.95683	0.97434
Bacillus_cereus_AH187_uid58753	NC_011658	0.3559	5269030	5424	0.95317	0.97473
Bacillus_cereus_AH820_uid58751	NC_011773	0.3539	5302683	5474	0.95213	0.97475
Bacillus_cereus_ATCC_10987_uid57673	NC_003909	0.3557	5224283	5603	0.91451	0.9688
Bacillus_cereus_ATCC_14579_uid57975	NC_004722	0.3528	5411809	5233	0.96636	0.92703
Bacillus_cereus_B4264_uid58757	NC_011725	0.353	5419036	5398	0.96461	0.97564
Bacillus_cereus_biovar_anthracis_CI_uid50615	NC_014335	0.3538	5196054	5221	0.97165	0.9628
Bacillus_cereus_E33L_uid58103	NC_006274	0.3535	5300915	5134	0.98032	0.94587
Bacillus_cereus_F837_76_uid83611	NC_016779	0.3537	5222906	5373	0.95421	0.97675
Bacillus_cereus_FRI_35_uid173403	NC_018491	0.356	5083176	5147	0.95784	0.97162
Bacillus_cereus_G9842_uid58759	NC_011772	0.3526	5387334	5488	0.95262	0.97939
Bacillus_cereus_NC7401_uid82815	NC_016771	0.3559	5221581	5408	0.93657	0.96568
Bacillus_cereus_Q1_uid58529	NC_011969	0.3556	5214195	5192	0.96668	0.96223
Bacillus_clausii_KSM_K16_uid58237	NC_006582	0.4475	4303871	4096	0.98168	0.9282
Bacillus_coagulans_2_6_uid68053	NC_015634	0.4729	3073079	2971	0.90104	0.84581
Bacillus_coagulans_36D1_uid54335	NC_016023	0.4648	3552226	3290	0.9386	0.87379
Bacillus_cytotoxicus_NVH_391_98_uid58317	NC_009674	0.3587	4087024	3833	0.96373	0.92326
Bacillus_halodurans_C_125_uid57791	NC_002570	0.4368	4202352	4052	0.97186	0.95166
Bacillus_infantis_NRRL_B_14911_uid222804	NC_022524	0.4603	4884713	5066	0.93525	0.93636
Bacillus_JS_uid162189	NC_017743	0.4392	4120406	4239	0.93017	0.9617
Bacillus_licheniformis_9945A_uid207072	NC_021362	0.4592	4376305	4225	0.96047	0.92206
Bacillus_licheniformis_ATCC_14580_uid58097	NC_006270	0.4619	4222597	4173	0.96477	0.915
Bacillus_licheniformis_DSM_13___ATCC_14580_uid58199	NC_006322	0.4619	4222645	4171	0.96979	0.91598
Bacillus_megaterium_DSM319_uid48371	NC_014103	0.3813	5097447	5100	0.96372	0.9481
Bacillus_megaterium_QM_B1551_uid15862	NC_014019	0.3825	5097129	5116	0.96383	0.94936
Bacillus_megaterium_WSH_002_uid159841	NC_017138	0.3823	4983975	5178	0.94264	0.94611
Bacillus_pseudofirmus_OF4_uid45847	NC_013791	0.4026	3858997	3921	0.95562	0.97807
Bacillus_pumilus_SAFR_032_uid59017	NC_009848	0.4128	3704465	3679	0.95542	0.9482
Bacillus_selenitireducens_MLS10_uid49513	NC_014219	0.4867	3592487	3255	0.96497	0.91175
Bacillus_subtilis_168_uid57675	NC_000964	0.4351	4215606	4175	0.97125	0.94654
Bacillus_subtilis_6051_HGW_uid193706	NC_020507	0.4351	4215610	4187	0.96942	0.94615
Bacillus_subtilis_BAB_1_uid195461	NC_020832	0.4388	4021944	4003	0.96352	0.96088
Bacillus_subtilis_BSn5_uid62463	NC_014976	0.4384	4093599	4145	0.95681	0.96098
Bacillus_subtilis_BSP1_uid184010	NC_019896	0.4386	4043754	3847	0.9649	0.90118
Bacillus_subtilis_natto_BEST195_uid183001	NC_017196	0.4262	4091591	4375	0.92617	0.96292
Bacillus_subtilis_QB928_uid173926	NC_018520	0.436	4146839	4031	0.96899	0.93133
Bacillus_subtilis_RO_NN_1_uid158879	NC_017195	0.4386	4011949	4101	0.93562	0.954
Bacillus_subtilis_spizizenii_TU_B_10_uid73967	NC_016047	0.4382	4207222	4297	0.93227	0.94637
Bacillus_subtilis_spizizenii_W23_uid51879	NC_014479	0.4389	4027676	4062	0.95839	0.95768
Bacillus_subtilis_XF_1_uid189187	NC_020244	0.4385	4061186	3853	0.96937	0.91589
Bacillus_thuringiensis_Al_Hakam_uid58795	NC_008600	0.3542	5257091	4736	0.98712	0.88979
Bacillus_thuringiensis_BMB171_uid49135	NC_014171	0.3528	5330088	5081	0.95768	0.91603
Bacillus_thuringiensis_Bt407_uid177931	NC_018877	0.354	5500501	5525	0.96669	0.96599
Bacillus_thuringiensis_HD_771_uid173374	NC_018500	0.3516	5886036	5984	0.95822	0.9528
Bacillus_thuringiensis_HD_789_uid173860	NC_018508	0.3526	5495278	5551	0.95982	0.9619
Bacillus_thuringiensis_MC28_uid176369	NC_018693	0.3541	5414494	5444	0.96197	0.97595
Bacillus_thuringiensis_serovar_chinensis_CT_43_uid158151	NC_017208	0.3537	5486830	5489	0.96994	0.95669
Bacillus_thuringiensis_serovar_finitimus_YBT_020_uid158875	NC_017200	0.3553	5355490	5445	0.955	0.97069
Bacillus_thuringiensis_serovar_IS5056_uid190186	NC_020376	0.3538	5491935	5617	0.96386	0.97602
Bacillus_thuringiensis_serovar_konkukian_97_27_uid58089	NC_005957	0.354	5237682	5117	0.98026	0.9457
Bacillus_thuringiensis_serovar_kurstaki_HD73_uid189188	NC_020238	0.3527	5646799	5892	0.9523	0.9782
Bacillus_toyonensis_BCT_7112_uid227218	NC_022781	0.356	4940474	4852	0.97629	0.95871
Bacillus_weihenstephanensis_KBAB4_uid58315	NC_010184	0.3556	5262775	5155	0.96896	0.94727
Bacteriovorax_marinus_SJ_uid82341	NC_016620	0.3674	3435933	3230	0.98699	0.97462
bacterium_BT_1_uid184079	NC_019907	0.3535	1504659	1378	0.91074	0.91272
Bacteroides_CF50_uid222805	NC_022526	0.4149	2657245	2306	0.97918	0.97537
Bacteroides_fragilis_638R_uid84217	NC_016776	0.4341	5373121	4290	0.96713	0.91146
Bacteroides_fragilis_NCTC_9343_uid57639	NC_003228	0.4319	5205140	4184	0.96104	0.9174
Bacteroides_fragilis_YCH46_uid58195	NC_006347	0.4326	5277274	4578	0.91983	0.93411
Bacteroides_helcogenes_P_36_108_uid62135	NC_014933	0.4471	3998906	3244	0.95468	0.9016
Bacteroides_salanitronis_DSM_18170_uid63269	NC_015164	0.4664	4242803	3553	0.94877	0.86724
Bacteroides_thetaiotaomicron_VPI_5482_uid62913	NC_004663	0.4283	6260361	4778	0.96337	0.93253
Bacteroides_uniformis_uid13130	NC_006373	0.4023	10276	11	0.90909	1
Bacteroides_vulgatus_ATCC_8482_uid58253	NC_009614	0.422	5163189	4066	0.96237	0.91084
Bacteroides_xylanisolvens_XB1A_uid197168	NC_021017	0.4066	5976145	4405	0.94869	0.88669
Bartonella_australis_Aust_NH1_uid189950	NC_020300	0.4183	1596490	1264	0.97231	0.8829
Bartonella_bacilliformis_KC583_uid58533	NC_008783	0.3823	1445021	1283	0.91348	0.93312
Bartonella_clarridgeiae_73_uid62131	NC_014932	0.3572	1522743	1323	0.90627	0.94782
Bartonella_grahamii_as4aup_uid59405	NC_012846	0.3805	2341328	1737	0.96603	0.86628
Bartonella_henselae_Houston_1_uid57745	NC_005956	0.3823	1931047	1488	0.95362	0.86682
Bartonella_quintana_RM_11_uid174512	NC_018533	0.3875	1587646	1203	0.98254	0.89274
Bartonella_quintana_Toulouse_uid57635	NC_005955	0.3879	1581384	1142	0.98161	0.83221
Bartonella_tribocorum_CIP_105476_uid59129	NC_010161	0.3885	2619061	2069	0.96471	0.86631
Bartonella_vinsonii_berkhoffii_Winnie_uid189951	NC_020301	0.3883	1802699	1434	0.97559	0.83772
Baumannia_cicadellinicola_Hc__Homalodisca_coagulata__uid58111	NC_007984	0.3323	686194	595	0.98487	0.96223
Bdellovibrio_bacteriovorus_HD100_uid61595	NC_005363	0.5064	3782950	3586	0.96346	0.98405
Bdellovibrio_bacteriovorus_Tiberius_uid182482	NC_019567	0.4985	3988594	3738	0.96174	0.96097
Bdellovibrio_exovorus_JSS_uid194119	NC_020813	0.4191	2657893	2618	0.98204	0.97534
Beijerinckia_indica_ATCC_9039_uid59057	NC_010581	0.5705	4170153	3569	0.96889	0.8012
Belliella_baltica_DSM_15883_uid168182	NC_018010	0.3681	4196595	3680	0.97255	0.90561
beta_proteobacterium_CB_uid191340	NC_020417	0.4608	2045720	2112	0.95265	0.98242
Beutenbergia_cavernae_DSM_12333_uid59047	NC_012669	0.7311	4669183	4197	0.96974	0.97672
Bibersteinia_trehalosi_192_uid193709	NC_020515	0.4104	2407846	2250	0.94444	0.97746
Bifidobacterium_adolescentis_ATCC_15703_uid58559	NC_008618	0.5918	2089645	1632	0.92279	0.87711
Bifidobacterium_animalis_ATCC_25527_uid162513	NC_017834	0.6047	1932693	1538	0.95968	0.94494
Bifidobacterium_animalis_lactis_AD011_uid58911	NC_011835	0.6049	1933695	1527	0.98166	0.9118
Bifidobacterium_animalis_lactis_ATCC_27673_uid222803	NC_022523	0.6063	1963012	1556	0.96593	0.9087
Bifidobacterium_animalis_lactis_B420_uid163691	NC_017866	0.6048	1938595	1561	0.96989	0.9363
Bifidobacterium_animalis_lactis_BB_12_uid158871	NC_017214	0.6048	1942198	1642	0.90925	0.92906
Bifidobacterium_animalis_lactis_Bi_07_uid163693	NC_017867	0.6048	1938822	1597	0.94301	0.9302
Bifidobacterium_animalis_lactis_Bl12_uid210081	NC_021593	0.6048	1938606	1518	0.98616	0.92578
Bifidobacterium_animalis_lactis_BLC1_uid158867	NC_017216	0.6048	1938583	1518	0.98682	0.9264
Bifidobacterium_animalis_lactis_Bl_04_uid59359	NC_012814	0.6048	1938709	1567	0.97128	0.94066
Bifidobacterium_animalis_lactis_CNCM_I_2494_uid158869	NC_017215	0.6048	1943113	1660	0.9006	0.93262
Bifidobacterium_animalis_lactis_DSM_10140_uid59357	NC_012815	0.6048	1938483	1565	0.96932	0.93815
Bifidobacterium_animalis_lactis_V9_uid158865	NC_017217	0.6048	1944050	1572	0.97201	0.94146
Bifidobacterium_asteroides_PRL2011_uid176921	NC_018720	0.6005	2167304	1658	0.95959	0.93095
Bifidobacterium_bifidum_BGN4_uid167988	NC_017999	0.6264	2223664	1834	0.92311	0.93278
Bifidobacterium_bifidum_PRL2010_uid59883	NC_014638	0.6266	2214656	1706	0.96776	0.88763
Bifidobacterium_bifidum_S17_uid59545	NC_014616	0.6275	2186882	1783	0.94223	0.93697
Bifidobacterium_breve_ACS_071_V_Sch8b_uid158863	NC_017218	0.5872	2327492	1826	0.95728	0.90429
Bifidobacterium_breve_UCC2003_uid193702	NC_020517	0.5873	2422684	1854	0.96062	0.86038
Bifidobacterium_dentium_Bd1_uid43091	NC_013714	0.5853	2636367	2127	0.95721	0.9514
Bifidobacterium_longum_BBMN68_uid60163	NC_014656	0.5994	2265943	1804	0.95842	0.94069
Bifidobacterium_longum_DJO10A_uid58833	NC_010816	0.6014	2375792	1988	0.94718	0.96317
Bifidobacterium_longum_F8_uid197184	NC_021008	0.5961	2384987	1681	0.93813	0.80091
Bifidobacterium_longum_infantis_157F_uid62693	NC_015052	0.6006	2400312	1991	0.95128	0.95271
Bifidobacterium_longum_infantis_ATCC_15697_uid159865	NC_017219	0.5986	2828958	2552	0.92358	0.92467
Bifidobacterium_longum_infantis_ATCC_15697_uid58677	NC_011593	0.5986	2832748	2416	0.93874	0.88906
Bifidobacterium_longum_JCM_1217_uid62695	NC_015067	0.6032	2385164	1924	0.9579	0.94512
Bifidobacterium_longum_JDM301_uid49131	NC_014169	0.5981	2477838	1958	0.96169	0.92987
Bifidobacterium_longum_KACC_91563_uid158861	NC_017221	0.598	2385301	1971	0.92491	0.95745
Bifidobacterium_longum_NCC2705_uid57939	NC_004307	0.6011	2256640	1726	0.92815	0.87302
Bifidobacterium_thermophilum_RBL67_uid193770	NC_020546	0.6011	2291643	1845	0.90189	0.92805
Blastococcus_saxobsidens_DD2_uid89391	NC_016943	0.7294	4875340	4817	0.92111	0.97752
Blattabacterium__Blaberus_giganteus__uid165873	NC_017924	0.2567	629165	572	0.99125	0.96592
Blattabacterium__Blatta_orientalis__Tarazona_uid188115	NC_020195	0.2818	634449	572	0.99475	0.94833
Blattabacterium__Blattella_germanica__Bge_uid41533	NC_013454	0.2714	636850	586	0.98976	0.98138
Blattabacterium__Cryptocercus_punctulatus__Cpu_uid81083	NC_016621	0.2384	605745	545	0.99449	0.94755
Blattabacterium__Mastotermes_darwiniensis__MADAR_uid77127	NC_016146	0.2747	587248	537	0.98882	0.95848
Blattabacterium__Nauphoeta_cinerea__uid222815	NC_022550	0.2608	622952	581	0.99483	0.97142
Blattabacterium__Panesthia_angustipennis_spadica__BPAA_uid193717	NC_020510	0.264	632490	575	0.99304	0.9629
Blattabacterium__Periplaneta_americana__BPLAN_uid41287	NC_013418	0.2821	636994	577	0.99133	0.95492
Bordetella_avium_197N_uid61563	NC_010645	0.6158	3732255	3381	0.94617	0.93977
Bordetella_bronchiseptica_253_uid178913	NC_019382	0.6811	5264383	4781	0.97134	0.95555
Bordetella_bronchiseptica_MO149_uid177517	NC_018829	0.6841	5091817	4622	0.97749	0.97328
Bordetella_bronchiseptica_RB50_uid57613	NC_002927	0.6807	5339179	4994	0.96335	0.97507
Bordetella_parapertussis_12822_uid57615	NC_002928	0.681	4773551	4185	0.97204	0.91333
Bordetella_parapertussis_18323_uid175569	NC_018518	0.6768	4043846	3377	0.97542	0.86502
Bordetella_parapertussis_Bpp5_uid177516	NC_018828	0.6782	4887379	4169	0.96689	0.871
Bordetella_pertussis_CS_uid158859	NC_017223	0.6773	4124236	3456	0.97714	0.86723
Bordetella_pertussis_Tohama_I_uid57617	NC_002929	0.6772	4086189	3429	0.97608	0.86889
Bordetella_petrii_uid61631	NC_010170	0.6548	5287950	5027	0.96658	0.95687
Borrelia_afzelii_HLJ01_uid177930	NC_018887	0.2832	905471	892	0.95964	0.98277
Borrelia_afzelii_PKo_uid159867	NC_017238	0.283	903609	824	0.9733	0.97804
Borrelia_afzelii_PKo_uid58653	NC_008277	0.2831	905394	848	0.95872	0.98188
Borrelia_bissettii_DN127_uid71231	NC_015921	0.287	900755	816	0.98284	0.98164
Borrelia_burgdorferi_B31_uid57581	NC_001318	0.2859	910724	794	0.99118	0.9369
Borrelia_burgdorferi_CA382_uid214794	NC_022048	0.286	910736	819	0.98534	0.95729
Borrelia_burgdorferi_JD1_uid161197	NC_017403	0.2854	922801	823	0.9842	0.96313
Borrelia_burgdorferi_N40_uid161241	NC_017418	0.2863	902191	809	0.98887	0.96735
Borrelia_burgdorferi_ZS7_uid59429	NC_011728	0.2854	906707	808	0.97524	0.94484
Borrelia_crocidurae_Achema_uid162335	NC_017808	0.2755	919477	864	0.97685	0.98253
Borrelia_duttonii_Ly_uid58791	NC_011229	0.2758	931674	820	0.98536	0.9665
Borrelia_garinii_BgVir_uid162165	NC_017717	0.2844	905534	826	0.97094	0.97094
Borrelia_garinii_NMJW1_uid177081	NC_018747	0.2838	902789	813	0.99016	0.97339
Borrelia_garinii_PBi_uid58125	NC_006156	0.283	904246	825	0.97454	0.96634
Borrelia_hermsii_DAH_uid59225	NC_010673	0.2982	922307	819	0.98901	0.96774
Borrelia_miyamotoi_LB_2001_uid215233	NC_022079	0.2871	907294	808	0.98019	0.92848
Borrelia_recurrentis_A1_uid58793	NC_011244	0.2751	930981	800	0.99	0.93066
Borrelia_turicatae_91E135_uid58311	NC_008710	0.2911	917330	818	0.99022	0.97708
Brachybacterium_faecium_DSM_4810_uid58649	NC_013172	0.7204	3614992	3068	0.96805	0.95899
Brachyspira_hyodysenteriae_WA1_uid59291	NC_012225	0.2706	3000694	2611	0.98506	0.97943
Brachyspira_intermedia_PWS_A_uid158369	NC_017243	0.2721	3304788	2869	0.98675	0.96522
Brachyspira_murdochii_DSM_12563_uid48819	NC_014150	0.2775	3241804	2809	0.99216	0.95216
Brachyspira_pilosicoli_95_1000_uid50609	NC_014330	0.2789	2586443	2299	0.98825	0.98354
Brachyspira_pilosicoli_B2904_uid175255	NC_018607	0.2778	2765477	2658	0.99097	0.96554
Brachyspira_pilosicoli_P43_6_78_uid184077	NC_019908	0.2791	2555556	2208	0.98233	0.89112
Brachyspira_pilosicoli_WesB_uid175256	NC_018604	0.2744	2889522	2641	0.98788	0.97496
Bradyrhizobium_BTAi1_uid58505	NC_009485	0.6492	8264687	7393	0.95847	0.92566
Bradyrhizobium_japonicum_USDA_110_uid57599	NC_004463	0.6405	9105828	8317	0.9388	0.87878
Bradyrhizobium_japonicum_USDA_6_uid158851	NC_017249	0.6366	9207384	8826	0.93519	0.90593
Bradyrhizobium_ORS_278_uid58941	NC_009445	0.6551	7456587	6716	0.95711	0.93375
Bradyrhizobium_S23321_uid158167	NC_017082	0.6429	7231841	6892	0.95792	0.9472
Brevibacillus_brevis_NBRC_100599_uid59175	NC_012491	0.4727	6296436	5947	0.95022	0.94403
Brevundimonas_subvibrioides_ATCC_15264_uid42117	NC_014375	0.6842	3445263	3327	0.96934	0.98024
Brucella_abortus_A13334_uid83615	NC_016777	0.5733	1162259	1153	0.90633	0.93974
Brucella_abortus_A13334_uid83615	NC_016795	0.5715	2123773	2185	0.91075	0.90413
Brucella_abortus_bv__1_9_941_uid58019	NC_006932	0.5715	2124241	2029	0.89995	0.83417
Brucella_abortus_bv__1_9_941_uid58019	NC_006933	0.5733	1162204	1055	0.89099	0.84684
Brucella_abortus_S19_uid58873	NC_010740	0.5733	1161449	1033	0.95353	0.88182
Brucella_abortus_S19_uid58873	NC_010742	0.5715	2122487	1967	0.95221	0.85838
Brucella_canis_ATCC_23365_uid59009	NC_010103	0.572	2105969	2100	0.89285	0.88443
Brucella_canis_ATCC_23365_uid59009	NC_010104	0.573	1206800	1149	0.88163	0.89251
Brucella_canis_HSK_A52141_uid83613	NC_016778	0.572	2107023	2129	0.90605	0.91638
Brucella_canis_HSK_A52141_uid83613	NC_016796	0.5729	1170489	1151	0.91138	0.95104
Brucella_melitensis_ATCC_23457_uid59241	NC_012441	0.5715	2125701	2063	0.90547	0.85964
Brucella_melitensis_ATCC_23457_uid59241	NC_012442	0.5734	1185518	1072	0.90858	0.8178
Brucella_melitensis_biovar_Abortus_2308_uid62937	NC_007618	0.5715	2121359	2000	0.9095	0.82945
Brucella_melitensis_biovar_Abortus_2308_uid62937	NC_007624	0.5734	1156948	1034	0.91102	0.81699
Brucella_melitensis_bv__1_16M_uid57735	NC_003317	0.5715	2117144	2059	0.93589	0.89503
Brucella_melitensis_bv__1_16M_uid57735	NC_003318	0.5733	1177787	1139	0.93503	0.93503
Brucella_melitensis_M28_uid158857	NC_017244	0.5715	2126133	2173	0.90612	0.90445
Brucella_melitensis_M28_uid158857	NC_017245	0.5734	1185615	1190	0.91092	0.91245
Brucella_melitensis_M5_90_uid158855	NC_017246	0.5715	2126451	2170	0.9046	0.89552
Brucella_melitensis_M5_90_uid158855	NC_017247	0.5734	1185778	1187	0.90985	0.9068
Brucella_melitensis_NI_uid158853	NC_017248	0.5716	2117717	2081	0.94473	0.901
Brucella_melitensis_NI_uid158853	NC_017283	0.5734	1176758	1148	0.93641	0.91256
Brucella_microti_CCM_4915_uid59319	NC_013118	0.573	1220319	1167	0.90145	0.90145
Brucella_microti_CCM_4915_uid59319	NC_013119	0.5722	2117050	2115	0.89881	0.90308
Brucella_ovis_ATCC_25840_uid58113	NC_009504	0.5722	1164220	961	0.94276	0.76391
Brucella_ovis_ATCC_25840_uid58113	NC_009505	0.5717	2111370	1928	0.93672	0.83921
Brucella_pinnipedialis_B2_94_uid71131	NC_015857	0.5717	2138342	2136	0.89185	0.88604
Brucella_pinnipedialis_B2_94_uid71131	NC_015858	0.5724	1260926	1188	0.89814	0.86048
Brucella_suis_1330_uid159871	NC_017250	0.5731	1207380	1144	0.87937	0.86873
Brucella_suis_1330_uid159871	NC_017251	0.5721	2107783	2122	0.88407	0.87951
Brucella_suis_1330_uid57927	NC_004310	0.5721	2107794	2122	0.87653	0.8874
Brucella_suis_1330_uid57927	NC_004311	0.5731	1207381	1149	0.88076	0.86792
Brucella_suis_ATCC_23445_uid59015	NC_010167	0.5732	1400844	1320	0.86212	0.86605
Brucella_suis_ATCC_23445_uid59015	NC_010169	0.5711	1923763	1920	0.8875	0.86717
Brucella_suis_VBI22_uid83617	NC_016775	0.5731	1207451	1146	0.87958	0.87046
Brucella_suis_VBI22_uid83617	NC_016797	0.5721	2108637	2124	0.87994	0.88077
Buchnera_aphidicola_5A__Acyrthosiphon_pisum__uid59285	NC_011833	0.2628	642122	555	0.99099	0.91362
Buchnera_aphidicola_Ak__Acyrthosiphon_kondoi__uid158533	NC_017256	0.2565	641794	559	0.99642	0.92524
Buchnera_aphidicola_APS__Acyrthosiphon_pisum__uid57805	NC_002528	0.2631	640681	564	0.9929	0.92561
Buchnera_aphidicola_Bp__Baizongia_pistaciae__uid57827	NC_004545	0.2534	615980	504	0.99206	0.92592
Buchnera_aphidicola_Cc__Cinara_cedri__uid58579	NC_008513	0.2009	416380	357	0.98599	0.93617
Buchnera_aphidicola_JF98__Acyrthosiphon_pisum__uid158845	NC_017254	0.2632	641771	477	0.92872	0.61187
Buchnera_aphidicola_JF99__Acyrthosiphon_pisum__uid158847	NC_017253	0.2628	641716	590	0.96779	0.93148
Buchnera_aphidicola_LL01__Acyrthosiphon_pisum__uid158843	NC_017255	0.2629	641799	577	0.97227	0.89473
Buchnera_aphidicola_Sg__Schizaphis_graminum__uid57913	NC_004061	0.2533	641454	546	0.99084	0.87824
Buchnera_aphidicola_TLW03__Acyrthosiphon_pisum__uid158849	NC_017252	0.2629	641770	573	0.95462	0.88225
Buchnera_aphidicola_Tuc7__Acyrthosiphon_pisum__uid59283	NC_011834	0.2629	641895	553	0.99095	0.91946
Buchnera_aphidicola_Ua__Uroleucon_ambrosiae__uid158535	NC_017259	0.2413	615380	529	0.99811	0.94454
Buchnera_aphidicola__Cinara_tujafilina__uid68101	NC_015662	0.2303	444925	360	0.98888	0.89898
Burkholderia_383_uid58073	NC_007509	0.6527	1395069	1209	0.93548	0.91283
Burkholderia_383_uid58073	NC_007510	0.662	3694126	3334	0.9526	0.96534
Burkholderia_383_uid58073	NC_007511	0.6672	3587082	3173	0.95997	0.94186
Burkholderia_ambifaria_AMMD_uid58303	NC_008390	0.6686	3556545	3206	0.95695	0.9666
Burkholderia_ambifaria_AMMD_uid58303	NC_008391	0.668	2646969	2346	0.94842	0.93291
Burkholderia_ambifaria_AMMD_uid58303	NC_008392	0.6648	1281472	1013	0.94866	0.93482
Burkholderia_ambifaria_MC40_6_uid58701	NC_010551	0.6689	3443583	3074	0.94957	0.97138
Burkholderia_ambifaria_MC40_6_uid58701	NC_010552	0.6654	2769414	2382	0.94332	0.9578
Burkholderia_ambifaria_MC40_6_uid58701	NC_010557	0.6586	1127947	967	0.93588	0.9059
Burkholderia_CCGE1001_uid42975	NC_015136	0.6368	4063449	3545	0.96671	0.92998
Burkholderia_CCGE1001_uid42975	NC_015137	0.6354	2770302	2420	0.96198	0.92161
Burkholderia_CCGE1002_uid42523	NC_014117	0.6409	3518940	3116	0.9586	0.9285
Burkholderia_CCGE1002_uid42523	NC_014118	0.6322	2593966	2258	0.95394	0.8975
Burkholderia_CCGE1002_uid42523	NC_014119	0.6261	1282816	1109	0.9504	0.82472
Burkholderia_CCGE1003_uid46253	NC_014539	0.6344	4077097	3463	0.96101	0.91353
Burkholderia_CCGE1003_uid46253	NC_014540	0.6297	2966498	2525	0.96594	0.91519
Burkholderia_cenocepacia_AU_1054_uid58371	NC_008060	0.6693	3294563	2965	0.94097	0.95124
Burkholderia_cenocepacia_AU_1054_uid58371	NC_008061	0.6686	2788459	2472	0.94012	0.92222
Burkholderia_cenocepacia_AU_1054_uid58371	NC_008062	0.6704	1196094	1040	0.96634	0.94101
Burkholderia_cenocepacia_HI2424_uid58369	NC_008542	0.6678	3483902	3159	0.94586	0.96574
Burkholderia_cenocepacia_HI2424_uid58369	NC_008543	0.6687	2998664	2686	0.94452	0.93478
Burkholderia_cenocepacia_HI2424_uid58369	NC_008544	0.6732	1055417	918	0.95098	0.9307
Burkholderia_cenocepacia_J2315_uid57953	NC_011000	0.6668	3870082	3464	0.9437	0.95222
Burkholderia_cenocepacia_J2315_uid57953	NC_011001	0.6727	3217062	2807	0.95582	0.9368
Burkholderia_cenocepacia_J2315_uid57953	NC_011002	0.6691	875977	752	0.9468	0.93438
Burkholderia_cenocepacia_MC0_3_uid58769	NC_010508	0.6671	3532883	3160	0.95854	0.95945
Burkholderia_cenocepacia_MC0_3_uid58769	NC_010512	0.6622	1224595	1053	0.94681	0.9309
Burkholderia_cenocepacia_MC0_3_uid58769	NC_010515	0.666	3213911	2795	0.95456	0.93254
Burkholderia_cepacia_GG4_uid173858	NC_018513	0.6687	3463655	3120	0.9657	0.96446
Burkholderia_cepacia_GG4_uid173858	NC_018514	0.6646	3003666	2705	0.95268	0.94987
Burkholderia_gladioli_BSR3_uid66301	NC_015376	0.6857	3700833	2926	0.96787	0.92974
Burkholderia_gladioli_BSR3_uid66301	NC_015381	0.6748	4413616	3779	0.94681	0.93787
Burkholderia_glumae_BGR1_uid59397	NC_012721	0.6876	2827333	2079	0.95671	0.84065
Burkholderia_glumae_BGR1_uid59397	NC_012724	0.6811	3906507	3287	0.95071	0.88854
Burkholderia_KJ006_uid165871	NC_017920	0.6729	3145156	2917	0.89886	0.95728
Burkholderia_KJ006_uid165871	NC_017921	0.671	2356985	2132	0.87992	0.90759
Burkholderia_KJ006_uid165871	NC_017922	0.6735	1082410	930	0.86129	0.93031
Burkholderia_mallei_ATCC_23344_uid57725	NC_006348	0.6815	3510148	2995	0.89482	0.84038
Burkholderia_mallei_ATCC_23344_uid57725	NC_006349	0.6898	2325379	2027	0.81943	0.8553
Burkholderia_mallei_NCTC_10229_uid58383	NC_008835	0.6894	2284095	2177	0.80431	0.92891
Burkholderia_mallei_NCTC_10229_uid58383	NC_008836	0.6815	3458208	3332	0.88235	0.93899
Burkholderia_mallei_NCTC_10247_uid58385	NC_009079	0.6896	2352693	2141	0.77347	0.84792
Burkholderia_mallei_NCTC_10247_uid58385	NC_009080	0.6816	3495687	3274	0.86927	0.8833
Burkholderia_mallei_SAVP1_uid58387	NC_008784	0.6891	1734922	1730	0.78554	0.92638
Burkholderia_mallei_SAVP1_uid58387	NC_008785	0.6814	3497479	3454	0.8645	0.93166
Burkholderia_multivorans_ATCC_17616_uid58697	NC_010084	0.6686	3448466	3146	0.94151	0.96924
Burkholderia_multivorans_ATCC_17616_uid58697	NC_010086	0.6713	2472928	2151	0.94095	0.95068
Burkholderia_multivorans_ATCC_17616_uid58697	NC_010087	0.6577	919806	823	0.89914	0.87573
Burkholderia_multivorans_ATCC_17616_uid58909	NC_010801	0.6577	919805	767	0.92438	0.84204
Burkholderia_multivorans_ATCC_17616_uid58909	NC_010804	0.6686	3448421	3084	0.95103	0.95599
Burkholderia_multivorans_ATCC_17616_uid58909	NC_010805	0.6713	2473162	2129	0.93893	0.93937
Burkholderia_phenoliruptrix_BR3459a_uid176370	NC_018672	0.6369	2713495	2289	0.9716	0.90812
Burkholderia_phenoliruptrix_BR3459a_uid176370	NC_018695	0.6354	4152217	3491	0.97164	0.89854
Burkholderia_phymatum_STM815_uid58699	NC_010622	0.6302	3479187	3072	0.96093	0.92568
Burkholderia_phymatum_STM815_uid58699	NC_010623	0.6232	2697374	2349	0.95019	0.89387
Burkholderia_phytofirmans_PsJN_uid58729	NC_010676	0.6206	3625999	3152	0.96446	0.90314
Burkholderia_phytofirmans_PsJN_uid58729	NC_010681	0.6257	4467537	3922	0.96455	0.92834
Burkholderia_pseudomallei_1026b_uid162511	NC_017831	0.6785	4092668	3608	0.90853	0.93257
Burkholderia_pseudomallei_1026b_uid162511	NC_017832	0.6851	3138747	2462	0.90454	0.88937
Burkholderia_pseudomallei_1106a_uid58515	NC_009076	0.6795	3988455	4015	0.80772	0.94935
Burkholderia_pseudomallei_1106a_uid58515	NC_009078	0.6864	3100794	3159	0.72586	0.9306
Burkholderia_pseudomallei_1710b_uid58391	NC_007434	0.676	4126292	3733	0.8398	0.89545
Burkholderia_pseudomallei_1710b_uid58391	NC_007435	0.6846	3181762	2611	0.84488	0.89311
Burkholderia_pseudomallei_668_uid58389	NC_009074	0.6802	3912947	3939	0.81035	0.95511
Burkholderia_pseudomallei_668_uid58389	NC_009075	0.6862	3127456	3177	0.75165	0.93463
Burkholderia_pseudomallei_BPC006_uid174460	NC_018527	0.6796	4001777	4050	0.80567	0.95075
Burkholderia_pseudomallei_BPC006_uid174460	NC_018529	0.685	3153284	3108	0.75225	0.91328
Burkholderia_pseudomallei_K96243_uid57733	NC_006350	0.6771	4074542	3399	0.93145	0.926
Burkholderia_pseudomallei_K96243_uid57733	NC_006351	0.6849	3173005	2329	0.94461	0.88638
Burkholderia_pseudomallei_MSHR305_uid213227	NC_021877	0.6798	3373917	2644	0.91679	0.89844
Burkholderia_pseudomallei_MSHR305_uid213227	NC_021884	0.6782	4054155	3461	0.92487	0.95239
Burkholderia_pseudomallei_MSHR346_uid55259	NC_012695	0.677	4098576	4202	0.79224	0.96047
Burkholderia_pseudomallei_NCTC_13179_uid226109	NC_022658	0.6812	3340068	2702	0.90969	0.91172
Burkholderia_pseudomallei_NCTC_13179_uid226109	NC_022659	0.6793	3997089	3383	0.93851	0.93934
Burkholderia_rhizoxinica_HKI_454_uid60487	NC_014722	0.6121	2755309	2883	0.8061	0.93521
Burkholderia_RPE64_uid205541	NC_021287	0.635	3013410	2907	0.91916	0.95394
Burkholderia_RPE64_uid205541	NC_021288	0.6281	900830	853	0.90973	0.96277
Burkholderia_RPE64_uid205541	NC_021294	0.6339	1465356	1422	0.92194	0.94931
Burkholderia_thailandensis_E264_uid58081	NC_007650	0.6807	2914771	2356	0.93548	0.913
Burkholderia_thailandensis_E264_uid58081	NC_007651	0.6728	3809201	3276	0.93956	0.94446
Burkholderia_thailandensis_MSMB121_uid201037	NC_021173	0.6712	3967794	3527	0.93734	0.95438
Burkholderia_thailandensis_MSMB121_uid201037	NC_021174	0.6805	2763585	2231	0.94038	0.93078
Burkholderia_vietnamiensis_G4_uid58075	NC_009254	0.6644	1241007	1114	0.85906	0.90197
Burkholderia_vietnamiensis_G4_uid58075	NC_009255	0.6683	2411759	2096	0.92366	0.91363
Burkholderia_vietnamiensis_G4_uid58075	NC_009256	0.6648	3652814	3274	0.91692	0.95
Burkholderia_xenovorans_LB400_uid57823	NC_007951	0.6275	4895836	4430	0.9334	0.90244
Burkholderia_xenovorans_LB400_uid57823	NC_007952	0.6283	3363523	2960	0.9375	0.91887
Burkholderia_xenovorans_LB400_uid57823	NC_007953	0.6172	1471779	1312	0.91234	0.85806
Burkholderia_YI23_uid81081	NC_016589	0.6358	3131280	2769	0.97147	0.93662
Burkholderia_YI23_uid81081	NC_016590	0.6372	1569570	1364	0.97287	0.91897
Burkholderia_YI23_uid81081	NC_016625	0.6371	1773019	1539	0.96621	0.88988
butyrate_producing_bacterium_SM4_1_uid197180	NC_021024	0.3965	3108859	1667	0.80563	0.46246
butyrate_producing_bacterium_SS3_4_uid197159	NC_021035	0.4635	3601020	2977	0.91971	0.7861
butyrate_producing_bacterium_SSC_2_uid197181	NC_021016	0.3627	3114788	2767	0.96133	0.86871
Butyrivibrio_fibrisolvens_uid197155	NC_021031	0.3789	3164379	2892	0.9426	0.82207
Butyrivibrio_proteoclasticus_B316_uid51489	NC_014387	0.4021	3554804	2939	0.99081	0.97131
Butyrivibrio_proteoclasticus_B316_uid51489	NC_014388	0.4004	302358	250	0.964	0.93774
Caldicellulosiruptor_bescii_DSM_6725_uid59201	NC_012034	0.3517	2919718	2654	0.97776	0.87757
Caldicellulosiruptor_hydrothermalis_108_uid60157	NC_014652	0.3611	2770676	2546	0.98271	0.90981
Caldicellulosiruptor_kristjanssonii_177R1B_uid60393	NC_014721	0.3609	2786473	2465	0.97565	0.85862
Caldicellulosiruptor_kronotskyensis_2002_uid60491	NC_014720	0.3509	2843785	2466	0.98377	0.89885
Caldicellulosiruptor_lactoaceticus_6A_uid60575	NC_015949	0.3613	2674809	2318	0.95729	0.82552
Caldicellulosiruptor_obsidiansis_OB47_uid51501	NC_014392	0.3524	2532343	2188	0.98217	0.87286
Caldicellulosiruptor_owensensis_OL_uid60165	NC_014657	0.3543	2428903	2147	0.98928	0.8887
Caldicellulosiruptor_saccharolyticus_DSM_8903_uid58289	NC_009437	0.3525	2970275	2682	0.99291	0.89723
Caldilinea_aerophila_DSM_14535___NBRC_104270_uid158165	NC_017079	0.5876	5144873	4119	0.96309	0.94452
Caldisericum_exile_AZM16c01_uid158173	NC_017096	0.3537	1558103	1581	0.96394	0.98576
Caldisphaera_lagunensis_DSM_15908_uid183486	NC_019791	0.3003	1546846	1478	0.98376	0.94476
Calditerrivibrio_nitroreducens_DSM_19672_uid60821	NC_014758	0.3575	2157835	2045	0.98386	0.96545
Caldivirga_maquilingensis_IC_167_uid58711	NC_009954	0.4309	2077567	1963	0.9893	0.93545
Calothrix_PCC_6303_uid183109	NC_019751	0.3979	6767834	5393	0.95661	0.91731
Calothrix_PCC_7507_uid182930	NC_019682	0.4224	7023215	5950	0.93949	0.93634
Campylobacter_03_427_uid226993	NC_022759	0.3312	1775480	1695	0.98466	0.96978
Campylobacter_coli_15_537360_uid226113	NC_022660	0.3144	1658751	1588	0.99307	0.93479
Campylobacter_coli_76339_uid217050	NC_022132	0.3175	1584486	1556	0.98329	0.99674
Campylobacter_coli_CVM_N29710_uid219322	NC_022347	0.3143	1673221	1629	0.99017	0.93888
Campylobacter_concisus_13826_uid58667	NC_009802	0.3942	2052007	1933	0.95447	0.9
Campylobacter_curvus_525_92_uid58669	NC_009715	0.4453	1971264	1934	0.93795	0.91941
Campylobacter_fetus_82_40_uid58545	NC_008599	0.333	1773615	1719	0.97149	0.95647
Campylobacter_hominis_ATCC_BAA_381_uid58981	NC_009714	0.3173	1711273	1682	0.91617	0.94481
Campylobacter_jejuni_00_2425_uid219359	NC_022362	0.305	1718980	1714	0.99241	0.95134
Campylobacter_jejuni_00_2426_uid219324	NC_022352	0.3039	1615143	1686	0.98339	0.97586
Campylobacter_jejuni_00_2538_uid219325	NC_022351	0.3043	1664792	1713	0.99182	0.96424
Campylobacter_jejuni_00_2544_uid219326	NC_022353	0.3037	1663154	1719	0.99243	0.96221
Campylobacter_jejuni_32488_uid212977	NC_021834	0.3049	1702398	1689	0.97868	0.93973
Campylobacter_jejuni_4031_uid222817	NC_022529	0.3046	1669329	1698	0.98645	0.99112
Campylobacter_jejuni_81116_uid58771	NC_009839	0.3054	1628115	1626	0.99139	0.98956
Campylobacter_jejuni_81_176_uid58503	NC_008787	0.3062	1616554	1653	0.98245	0.99205
Campylobacter_jejuni_doylei_269_97_uid58671	NC_009707	0.3057	1845106	1731	0.97111	0.8384
Campylobacter_jejuni_IA3902_uid159531	NC_017279	0.3056	1635045	1613	0.98636	0.95843
Campylobacter_jejuni_ICDCCJ07001_uid61249	NC_014802	0.306	1664840	1497	0.99933	0.82743
Campylobacter_jejuni_M1_uid159535	NC_017280	0.306	1616648	1622	0.99198	0.98349
Campylobacter_jejuni_NCTC_11168_BN148_uid174152	NC_018521	0.3054	1641481	1621	0.98272	0.94708
Campylobacter_jejuni_NCTC_11168___ATCC_700819_uid57587	NC_002163	0.3054	1641481	1576	0.9854	0.9233
Campylobacter_jejuni_PT14_uid176499	NC_018709	0.3054	1635252	1607	0.98817	0.95893
Campylobacter_jejuni_RM1221_uid57899	NC_003912	0.303	1777831	1838	0.96518	0.93763
Campylobacter_jejuni_S3_uid159533	NC_017281	0.3048	1681364	1734	0.98096	0.95561
Campylobacter_lari_RM2100_uid58115	NC_012039	0.297	1525460	1502	0.99067	0.96811
Candidatus_Accumulibacter_phosphatis_clade_IIA_UW_1_uid59207	NC_013194	0.6411	5058518	4326	0.93943	0.92321
Candidatus_Amoebophilus_asiaticus_5a2_uid58963	NC_010830	0.3504	1884364	1334	0.93478	0.85528
Candidatus_Arthromitus_SFB_mouse_Japan_uid71379	NC_015913	0.2826	1620005	1491	0.98926	0.94249
Candidatus_Arthromitus_SFB_mouse_Yit_uid159517	NC_017294	0.281	1586397	1415	0.99364	0.9256
Candidatus_Arthromitus_SFB_rat_Yit_uid73425	NC_016012	0.2797	1515556	1343	0.99255	0.92891
Candidatus_Azobacteroides_pseudotrichonymphae_genomovar__CFP2_uid59163	NC_011565	0.3265	1114206	758	0.98285	0.86931
Candidatus_Blochmannia_chromaiodes_640_uid185308	NC_020075	0.2945	791219	609	0.98522	0.94637
Candidatus_Blochmannia_floridanus_uid57999	NC_005061	0.2738	705557	583	0.99313	0.93993
Candidatus_Blochmannia_pennsylvanicus_BPEN_uid58329	NC_007292	0.2956	791654	610	0.98196	0.92868
Candidatus_Blochmannia_vafer_BVAF_uid62083	NC_014909	0.275	722585	587	0.98126	0.93506
Candidatus_Caldiarchaeum_subterraneum_uid227223	NC_022786	0.5164	1680938	1730	0.98034	0.93186
Candidatus_Carsonella_ruddii_CE_isolate_Thao2000_uid172732	NC_018414	0.1397	162589	190	0.99473	0.99473
Candidatus_Carsonella_ruddii_CS_isolate_Thao2000_uid172733	NC_018415	0.1418	162504	190	0.98421	0.99468
Candidatus_Carsonella_ruddii_DC_uid213383	NC_021894	0.1763	174014	207	0.95169	0.985
Candidatus_Carsonella_ruddii_HC_isolate_Thao2000_uid172734	NC_018416	0.1417	166163	192	0.96354	0.98404
Candidatus_Carsonella_ruddii_HT_isolate_Thao2000_uid172735	NC_018417	0.1455	157543	180	0.97777	0.97777
Candidatus_Carsonella_ruddii_PC_isolate_NHV_uid172736	NC_018418	0.1563	159923	182	0.96703	0.98324
Candidatus_Carsonella_ruddii_uid58773	NC_008512	0.1656	159662	182	0.95604	0.98305
Candidatus_Chloracidobacterium_thermophilum_B_uid73587	NC_016024	0.6137	2683362	2227	0.95105	0.96889
Candidatus_Chloracidobacterium_thermophilum_B_uid73587	NC_016025	0.6124	1012010	826	0.8983	0.91718
Candidatus_Cloacamonas_acidaminovorans_Evry_uid62959	NC_020449	0.3787	2246820	1815	0.93057	0.95262
Candidatus_Desulforudis_audaxviator_MP104C_uid59067	NC_010424	0.6084	2349476	2157	0.96013	0.91515
Candidatus_Hamiltonella_defensa_5AT__Acyrthosiphon_pisum__uid59289	NC_012751	0.4032	2110331	2094	0.84766	0.865
Candidatus_Hodgkinia_cicadicola_Dsem_uid59311	NC_012960	0.5838	143795	169	0.42603	0.28235
Candidatus_Kinetoplastibacterium_blastocrithidii_TCC012E_uid189752	NC_020285	0.3254	820029	724	0.98342	0.96739
Candidatus_Kinetoplastibacterium_blastocrithidii__ex_Strigomonas_culicis__uid183629	NC_019814	0.3254	820037	715	0	0
Candidatus_Kinetoplastibacterium_crithidii_TCC036E_uid189749	NC_020283	0.3096	821930	728	0.99587	0.97972
Candidatus_Kinetoplastibacterium_crithidii__ex_Angomonas_deanei_ATCC_30255__uid183630	NC_019815	0.3096	821813	734	0	0
Candidatus_Kinetoplastibacterium_desouzaii_TCC079E_uid189750	NC_020294	0.3017	833125	742	0.99326	0.98926
Candidatus_Kinetoplastibacterium_galatii_TCC219_uid189751	NC_020284	0.3235	822140	727	0.99037	0.97428
Candidatus_Kinetoplastibacterium_oncopeltii_TCC290E_uid189840	NC_020299	0.3122	810172	694	0.99279	0.95561
Candidatus_Korarchaeum_cryptofilum_OPF8_uid58601	NC_010482	0.49	1590757	1603	0.99126	0.92653
Candidatus_Koribacter_versatilis_Ellin345_uid58479	NC_008009	0.5838	5650368	4777	0.97299	0.91514
Candidatus_Liberibacter_americanus_Sao_Paulo_uid227424	NC_022793	0.3111	1195201	983	0.96134	0.96036
Candidatus_Liberibacter_asiaticus_gxpsy_uid193764	NC_020549	0.3657	1268237	1141	0.92375	0.94275
Candidatus_Liberibacter_asiaticus_psy62_uid59227	NC_012985	0.3646	1227328	1109	0.92155	0.94629
Candidatus_Liberibacter_solanacearum_CLso_ZC1_uid61245	NC_014774	0.3524	1258278	1192	0.91191	0.96279
Candidatus_Methylomirabilis_oxyfera_uid161981	NC_013260	0.5858	2752854	3065	0.84208	0.92841
Candidatus_Midichloria_mitochondrii_IricVA_uid68687	NC_015722	0.3655	1183732	1211	0.84723	0.81235
Candidatus_Moranella_endobia_PCIT_uid68739	NC_015735	0.4351	538294	406	0.98522	0.91743
Candidatus_Moranella_endobia_PCVAL_uid197215	NC_021057	0.4351	538203	411	0.97323	0.9324
Candidatus_Nasuia_deltocephalinicola_NAS_ALF_uid214084	NC_021919	0.1712	112091	137	0.61313	0.57534
Candidatus_Nitrosopumilus_AR2_uid176130	NC_018656	0.3358	1690905	1974	0.97416	0.93804
Candidatus_Nitrosopumilus_koreensis_AR1_uid176129	NC_018655	0.3418	1639964	1890	0.96984	0.92249
Candidatus_Nitrososphaera_gargensis_Ga9_2_uid176707	NC_018719	0.4834	2833868	3565	0.9021	0.91415
Candidatus_Nitrospira_defluvii_uid51175	NC_014355	0.5902	4317083	4266	0.90084	0.9646
Candidatus_Pelagibacter_IMCC9063_uid66305	NC_015380	0.3167	1284727	1447	0.96475	0.9824
Candidatus_Pelagibacter_ubique_HTCC1062_uid58401	NC_007205	0.2968	1308759	1354	0.99261	0.98823
Candidatus_Portiera_aleyrodidarum_BT_B_uid173859	NC_018507	0.2617	358242	256	0.94531	0.96031
Candidatus_Portiera_aleyrodidarum_BT_B_uid176373	NC_018677	0.2621	351658	273	0.88644	0.9758
Candidatus_Portiera_aleyrodidarum_BT_QVLC_uid175570	NC_018618	0.2612	357472	246	0.97154	0.94094
Candidatus_Portiera_aleyrodidarum_BT_QVLC_uid176374	NC_018676	0.2615	350928	280	0.86785	0.972
Candidatus_Portiera_aleyrodidarum_TV_uid195460	NC_020831	0.2469	280663	269	1	0.99261
Candidatus_Protochlamydia_amoebophila_UWE25_uid58079	NC_005861	0.3471	2414465	2031	0.91679	0.95242
Candidatus_Puniceispirillum_marinum_IMCC1322_uid47081	NC_014010	0.4885	2753527	2543	0.97601	0.9583
Candidatus_Rickettsia_amblyommii_GAT_30V_uid156845	NC_017028	0.3243	1407796	1298	0.88983	0.81683
Candidatus_Riesia_pediculicola_USDA_uid46841	NC_014109	0.2848	574390	543	0.86372	0.97302
Candidatus_Ruthia_magnifica_Cm__Calyptogena_magnifica__uid58645	NC_008610	0.3403	1160782	976	0.98463	0.89645
Candidatus_Saccharobacterium_alaburgensis_uid203361	NC_021219	0.4851	1013781	1034	0.94874	0.97032
Candidatus_Solibacter_usitatus_Ellin6076_uid58139	NC_008536	0.619	9965640	7826	0.96243	0.91142
Candidatus_Sulcia_muelleri_CARI_uid52535	NC_014499	0.2113	276511	246	0.97561	0.93023
Candidatus_Sulcia_muelleri_DMIN_uid47075	NC_014004	0.2249	243933	226	0.9646	0.98198
Candidatus_Sulcia_muelleri_GWSS_uid58943	NC_010118	0.2244	245530	227	0.98237	0.97379
Candidatus_Sulcia_muelleri_SMDSEM_uid59393	NC_013123	0.2259	276984	242	0.99173	0.93385
Candidatus_Sulcia_muelleri_Sulcia_ALF_uid214083	NC_021916	0.2399	190733	188	0.97872	0.97354
Candidatus_Tremblaya_phenacola_PAVE_uid209173	NC_021555	0.4214	170756	173	0.94797	0.87234
Candidatus_Tremblaya_princeps_PCIT_uid68741	NC_015736	0.5883	138927	121	0.90909	0.50925
Candidatus_Tremblaya_princeps_PCVAL_uid159519	NC_017293	0.5883	138931	116	0.90517	0.48387
Candidatus_Uzinura_diaspidicola_ASNER_uid186740	NC_020135	0.3019	263431	227	0.98237	0.9612
Candidatus_Vesicomyosocius_okutanii_HA_uid59427	NC_009465	0.3159	1022154	937	0.98719	0.95164
Candidatus_Zinderia_insecticola_CARI_uid52459	NC_014497	0.1353	208564	202	0.5792	0.44318
Capnocytophaga_canimorsus_Cc5_uid70727	NC_015846	0.361	2571406	2404	0.9401	0.9617
Capnocytophaga_ochracea_DSM_7271_uid59197	NC_013162	0.3958	2612925	2171	0.96959	0.96118
Carboxydothermus_hydrogenoformans_Z_2901_uid57821	NC_007503	0.4204	2401520	2620	0.92404	0.95239
Cardinium_endosymbiont_cEper1_of_Encarsia_pergandiella_uid175524	NC_018605	0.3662	887130	838	0.88663	0.97634
Carnobacterium_17_4_uid65789	NC_015391	0.3525	2635294	2420	0.98925	0.95875
Carnobacterium_maltaromaticum_LMA28_uid179370	NC_019425	0.3452	3650416	3581	0.9623	0.97731
Carnobacterium_WN1359_uid225603	NC_022606	0.3526	2347813	2119	0.97829	0.947
Catenulispora_acidiphila_DSM_44928_uid59077	NC_013131	0.6976	10467782	8913	0.96768	0.95673
Caulobacter_crescentus_CB15_uid57891	NC_002696	0.6721	4016947	3737	0.93336	0.94244
Caulobacter_crescentus_NA1000_uid59307	NC_011916	0.6717	4042929	3877	0.9319	0.97306
Caulobacter_K31_uid58551	NC_010338	0.6746	5477872	5061	0.97016	0.95191
Caulobacter_segnis_ATCC_21756_uid41709	NC_014100	0.6766	4655622	4139	0.98188	0.93104
Cellulomonas_fimi_ATCC_484_uid66779	NC_015514	0.7472	4266344	3761	0.95134	0.9736
Cellulomonas_flavigena_DSM_20109_uid48821	NC_014151	0.7429	4123179	3678	0.95296	0.96796
Cellulophaga_algicola_DSM_14237_uid62159	NC_014934	0.3376	4888353	4163	0.98054	0.94185
Cellulophaga_lytica_DSM_7489_uid63401	NC_015167	0.3211	3765936	3284	0.98903	0.97566
Cellvibrio_japonicus_Ueda107_uid59139	NC_010995	0.5199	4576573	3750	0.93466	0.93342
Cenarchaeum_symbiosum_A_uid61411	NC_014820	0.5737	2045086	2014	0.87487	0.89714
Chamaesiphon_PCC_6605_uid183005	NC_019697	0.4572	6284095	5498	0.94325	0.86289
Chelativorans_BNC1_uid58069	NC_008254	0.6106	4412446	4064	0.96727	0.92472
Chitinophaga_pinensis_DSM_2588_uid59113	NC_013132	0.4522	9127347	7192	0.96551	0.9511
Chlamydia_muridarum_Nigg_uid57785	NC_002620	0.4033	1072950	904	0.95132	0.93478
Chlamydia_pecorum_P787_uid221292	NC_022441	0.411	1106409	925	0.9827	0.95583
Chlamydia_pecorum_PV3056_3_uid221290	NC_022439	0.4112	1104552	921	0.98154	0.94858
Chlamydia_pecorum_W73_uid221291	NC_022440	0.411	1106534	925	0.98162	0.94386
Chlamydia_psittaci_01DC12_uid179070	NC_019391	0.3896	1171011	951	0.98948	0.93818
Chlamydia_psittaci_84_55_uid175571	NC_018619	0.3906	1172064	1119	0.93387	0.96224
Chlamydia_psittaci_GR9_uid175572	NC_018620	0.3907	1147152	1042	0.93666	0.97114
Chlamydia_psittaci_M56_uid175576	NC_018623	0.3878	1161385	1041	0.94332	0.9618
Chlamydia_psittaci_MN_uid175573	NC_018627	0.3905	1168490	1034	0.95454	0.97529
Chlamydia_psittaci_VS225_uid175574	NC_018621	0.3901	1157385	1108	0.9287	0.96892
Chlamydia_psittaci_WC_uid175577	NC_018624	0.3907	1172265	1046	0.94168	0.97235
Chlamydia_psittaci_WS_RT_E30_uid175575	NC_018622	0.3903	1140789	1044	0.93678	0.9664
Chlamydia_trachomatis_434_Bu_uid61633	NC_010287	0.4132	1038842	885	0.97175	0.94922
Chlamydia_trachomatis_A2497_uid159863	NC_016798	0.413	1044325	879	0.97724	0.94085
Chlamydia_trachomatis_A2497_uid159993	NC_017437	0.413	1044326	981	0.90214	0.96615
Chlamydia_trachomatis_A_363_uid196769	NC_020966	0.413	1044026	900	0.97333	0.96263
Chlamydia_trachomatis_A_5291_uid196770	NC_020939	0.413	1044023	899	0.97441	0.95842
Chlamydia_trachomatis_A_HAR_13_uid58333	NC_007429	0.413	1044459	911	0.96158	0.96052
Chlamydia_trachomatis_B_Jali20_OT_uid59351	NC_012686	0.4129	1044352	875	0.97942	0.93661
Chlamydia_trachomatis_B_TZ1A828_OT_uid59349	NC_012687	0.413	1044282	880	0.97727	0.94922
Chlamydia_trachomatis_D_EC_uid159881	NC_017434	0.413	1042522	870	0.98275	0.94579
Chlamydia_trachomatis_D_LC_uid159879	NC_017436	0.413	1042520	870	0.98046	0.94358
Chlamydia_trachomatis_D_SotonD1_uid196772	NC_020967	0.4129	1042585	894	0.97539	0.94989
Chlamydia_trachomatis_D_SotonD5_uid196773	NC_020943	0.4129	1042140	891	0.97867	0.96247
Chlamydia_trachomatis_D_SotonD6_uid196774	NC_020968	0.413	1042560	891	0.97306	0.96547
Chlamydia_trachomatis_D_UW_3_CX_uid57637	NC_000117	0.413	1042519	896	0.97209	0.96349
Chlamydia_trachomatis_E_11023_uid161369	NC_017431	0.413	1043025	926	0.9406	0.95925
Chlamydia_trachomatis_E_150_uid161403	NC_017439	0.413	1042996	927	0.93959	0.96349
Chlamydia_trachomatis_E_Bour_uid196775	NC_020971	0.4131	1042589	896	0.97209	0.95819
Chlamydia_trachomatis_E_SotonE8_uid196777	NC_020942	0.4128	1048812	897	0.9699	0.95604
Chlamydia_trachomatis_E_SW3_uid167483	NC_017952	0.413	1042903	876	0.97831	0.94591
Chlamydia_trachomatis_F_SW4_uid167484	NC_017951	0.4131	1042736	873	0.97823	0.93743
Chlamydia_trachomatis_F_SW5_uid167485	NC_017953	0.4131	1042743	875	0.976	0.9364
Chlamydia_trachomatis_G_11074_uid161409	NC_017440	0.413	1042875	919	0.94994	0.9657
Chlamydia_trachomatis_G_11222_uid161361	NC_017430	0.4131	1042354	927	0.93959	0.96456
Chlamydia_trachomatis_G_9301_uid161377	NC_017432	0.413	1042811	921	0.94896	0.96574
Chlamydia_trachomatis_G_9768_uid161353	NC_017429	0.413	1042810	920	0.95	0.96574
Chlamydia_trachomatis_G_SotonG1_uid196779	NC_020941	0.413	1042171	892	0.97533	0.96559
Chlamydia_trachomatis_Ia_SotonIa1_uid196780	NC_020970	0.413	1042630	894	0.97427	0.96777
Chlamydia_trachomatis_IU824_uid193712	NC_020511	0.413	1043022	874	0.97482	0.93936
Chlamydia_trachomatis_IU888_uid193713	NC_020512	0.413	1043022	876	0.97488	0.9426
Chlamydia_trachomatis_J_6276tet1_uid213394	NC_021892	0.4151	1080953	956	0.9205	0.95756
Chlamydia_trachomatis_K_SotonK1_uid196782	NC_020965	0.413	1042447	892	0.97757	0.9646
Chlamydia_trachomatis_L1_115_uid196784	NC_020929	0.4132	1039084	889	0.973	0.95685
Chlamydia_trachomatis_L1_224_uid196785	NC_020973	0.4132	1038819	890	0.97303	0.95479
Chlamydia_trachomatis_L1_440_LN_uid196783	NC_020937	0.4132	1039261	892	0.97085	0.95584
Chlamydia_trachomatis_L2b_795_uid196791	NC_020938	0.4132	1038720	890	0.97078	0.95259
Chlamydia_trachomatis_L2b_8200_07_uid196787	NC_020945	0.4132	1038864	890	0.97078	0.95259
Chlamydia_trachomatis_L2b_Ams1_uid196792	NC_020933	0.4132	1038879	890	0.97078	0.95259
Chlamydia_trachomatis_L2b_Ams2_uid196793	NC_020934	0.4131	1038864	890	0.97078	0.95575
Chlamydia_trachomatis_L2b_Ams3_uid196794	NC_020977	0.4131	1038718	890	0.97191	0.95474
Chlamydia_trachomatis_L2b_Ams4_uid196795	NC_020978	0.4132	1038864	890	0.97078	0.95259
Chlamydia_trachomatis_L2b_Ams5_uid196796	NC_020936	0.4131	1038848	890	0.97191	0.95369
Chlamydia_trachomatis_L2b_Canada1_uid196798	NC_020935	0.4132	1038541	895	0.97318	0.95609
Chlamydia_trachomatis_L2b_Canada2_uid196799	NC_020932	0.4126	1038746	892	0.97197	0.95274
Chlamydia_trachomatis_L2b_CV204_uid196790	NC_020976	0.4131	1038881	890	0.97078	0.95259
Chlamydia_trachomatis_L2b_UCH_1_proctitis_uid61635	NC_010280	0.4132	1038863	873	0.97594	0.93936
Chlamydia_trachomatis_L2b_UCH_2_uid196788	NC_020931	0.4132	1038864	890	0.97078	0.95259
Chlamydia_trachomatis_L2c_uid68843	NC_015744	0.4132	1038313	954	0.92138	0.97342
Chlamydia_trachomatis_L2_25667R_uid196786	NC_020930	0.4132	1038839	890	0.97191	0.95264
Chlamydia_trachomatis_L2_434_Bu_f__uid198644	NC_021052	0.4132	1038842	933	0.94212	0.97019
Chlamydia_trachomatis_L2_434_Bu_i__uid198643	NC_021050	0.4132	1038842	932	0.94313	0.97019
Chlamydia_trachomatis_L3_404_LN_uid196797	NC_020974	0.4133	1039257	888	0.97409	0.95898
Chlamydia_trachomatis_RC_F_69_uid213385	NC_021895	0.4131	1046087	924	0.9448	0.95828
Chlamydia_trachomatis_RC_F_s_342_uid213391	NC_021890	0.415	1083842	951	0.91693	0.94372
Chlamydia_trachomatis_RC_F_s_852_uid213387	NC_021888	0.4151	1083893	954	0.92033	0.94408
Chlamydia_trachomatis_RC_J_943_uid213388	NC_021896	0.4133	1038797	926	0.93952	0.96881
Chlamydia_trachomatis_RC_J_953_uid213389	NC_021889	0.4132	1038792	920	0.94456	0.96448
Chlamydia_trachomatis_RC_J_966_uid213393	NC_021898	0.4132	1038839	926	0.93736	0.95911
Chlamydia_trachomatis_RC_J_971_uid213395	NC_021899	0.4132	1038442	925	0.9427	0.9646
Chlamydia_trachomatis_RC_J_s_122_uid213392	NC_021891	0.4148	1061854	935	0.9262	0.94335
Chlamydia_trachomatis_RC_L2_55_uid213396	NC_021893	0.4133	1038870	927	0.94066	0.96035
Chlamydia_trachomatis_RC_L2_s_3_uid213390	NC_021897	0.4131	1046171	919	0.94015	0.95469
Chlamydia_trachomatis_RC_L2_s_46_uid213386	NC_021887	0.4132	1038817	925	0.94378	0.96145
Chlamydia_trachomatis_Sweden2_uid161995	NC_017441	0.413	1042839	875	0.97714	0.94684
Chlamydia_trachomatis_uid196771	NC_020944	0.413	1044377	898	0.97438	0.96048
Chlamydia_trachomatis_uid196776	NC_020969	0.413	1042625	893	0.96976	0.96008
Chlamydia_trachomatis_uid196778	NC_020964	0.413	1042789	892	0.97982	0.95103
Chlamydia_trachomatis_uid196781	NC_020940	0.4131	1042783	894	0.97427	0.96456
Chlamydia_trachomatis_uid196789	NC_020975	0.4132	1038876	890	0.97078	0.95259
Chlamydia_trachomatis_uid196800	NC_020972	0.4131	1039428	890	0.97303	0.95269
Chlamydia_trachomatis_uid216090	NC_022106	0.413	1042619	926	0.9514	0.96179
Chlamydia_trachomatis_uid216090	NC_022107	0.4131	1042853	928	0.94073	0.96145
Chlamydia_trachomatis_uid216090	NC_022108	0.4126	1043010	923	0.94582	0.96145
Chlamydia_trachomatis_uid216090	NC_022109	0.4129	1041595	917	0.94983	0.9603
Chlamydia_trachomatis_uid216090	NC_022110	0.4125	1042783	915	0.94754	0.93729
Chlamydia_trachomatis_uid216090	NC_022117	0.413	1042588	923	0.94149	0.95389
Chlamydia_trachomatis_uid216090	NC_022118	0.413	1042767	930	0.94946	0.96608
Chlamydia_trachomatis_uid216090	NC_022119	0.413	1042752	931	0.94199	0.97013
Chlamydia_trachomatis_uid216090	NC_022120	0.413	1043181	927	0.94282	0.97111
Chlamydia_trachomatis_uid216090	NC_022121	0.413	1043207	924	0.94697	0.97006
Chlamydophila_abortus_S26_3_uid57963	NC_004552	0.3986	1144377	932	0.98068	0.89695
Chlamydophila_caviae_GPIC_uid57783	NC_003361	0.3922	1173390	998	0.96192	0.94768
Chlamydophila_felis_Fe_C_56_uid57971	NC_007899	0.3937	1166239	1005	0.9592	0.95445
Chlamydophila_pecorum_E58_uid66295	NC_015408	0.4107	1106197	988	0.9251	0.95506
Chlamydophila_pneumoniae_AR39_uid57809	NC_002179	0.4057	1229853	1112	0.92266	0.94301
Chlamydophila_pneumoniae_AR39_uid57809	NC_002180	0.4062	4532	7	0.57142	1
Chlamydophila_pneumoniae_CWL029_uid57811	NC_000922	0.4057	1230230	1033	0.96515	0.90967
Chlamydophila_pneumoniae_J138_uid57829	NC_002491	0.4058	1226565	1069	0.95977	0.93698
Chlamydophila_pneumoniae_LPCoLN_uid159529	NC_017285	0.4054	1241020	1097	0.9061	0.95393
Chlamydophila_pneumoniae_TW_183_uid57997	NC_005043	0.4057	1225935	1113	0.92812	0.94944
Chlamydophila_psittaci_01DC11_uid159527	NC_017289	0.3905	1172197	975	0.98359	0.95138
Chlamydophila_psittaci_02DC15_uid159521	NC_017292	0.3905	1172182	978	0.98159	0.95143
Chlamydophila_psittaci_08DC60_uid159525	NC_017290	0.3905	1172032	973	0.98663	0.94581
Chlamydophila_psittaci_6BC_uid159845	NC_017287	0.3906	1171667	1002	0.96307	0.95924
Chlamydophila_psittaci_6BC_uid63621	NC_015470	0.3906	1171660	967	0.98655	0.95879
Chlamydophila_psittaci_C19_98_uid159523	NC_017291	0.3904	1169374	978	0.98057	0.95138
Chlamydophila_psittaci_CP3_uid175578	NC_018625	0.3905	1168150	1116	0.931	0.97926
Chlamydophila_psittaci_Mat116_uid189026	NC_020248	0.3905	1163362	1017	0.94886	0.94886
Chlamydophila_psittaci_NJ1_uid175579	NC_018626	0.3895	1161434	1044	0.93486	0.97308
Chlamydophila_psittaci_RD1_uid162063	NC_014796	0.3876	1164076	943	0.98197	0.92971
Chlorobaculum_parvum_NCIB_8327_uid59185	NC_011027	0.5579	2289249	2043	0.94958	0.94588
Chlorobium_chlorochromatii_CaD3_uid58375	NC_007514	0.4427	2572079	1999	0.98299	0.93172
Chlorobium_limicola_DSM_245_uid58127	NC_010803	0.5131	2763181	2434	0.95234	0.88982
Chlorobium_luteolum_DSM_273_uid58175	NC_007512	0.5733	2364842	2083	0.97455	0.90463
Chlorobium_phaeobacteroides_BS1_uid58131	NC_010831	0.4892	2736403	2469	0.94815	0.89248
Chlorobium_phaeobacteroides_DSM_266_uid58133	NC_008639	0.4835	3133902	2650	0.96339	0.83404
Chlorobium_phaeovibrioides_DSM_265_uid58129	NC_009337	0.5299	1966858	1753	0.96577	0.92463
Chlorobium_tepidum_TLS_uid57897	NC_002932	0.5652	2154946	2245	0.86503	0.89534
Chloroflexus_aggregans_DSM_9485_uid58621	NC_011831	0.5642	4684931	3731	0.95443	0.91778
Chloroflexus_aurantiacus_J_10_fl_uid57657	NC_010175	0.5669	5258541	3853	0.98001	0.87346
Chloroflexus_Y_400_fl_uid59085	NC_012032	0.5668	5268950	4159	0.91897	0.88308
Chloroherpeton_thalassium_ATCC_35110_uid59187	NC_011026	0.4503	3293456	2710	0.98228	0.92398
Chromobacterium_violaceum_ATCC_12472_uid58001	NC_005085	0.6483	4751080	4405	0.91918	0.93813
Chromohalobacter_salexigens_DSM_3043_uid62921	NC_007963	0.6391	3696649	3298	0.95209	0.96913
Chroococcidiopsis_thermalis_PCC_7203_uid183002	NC_019695	0.4444	6315792	5408	0.95673	0.93309
Chthonomonas_calidirosea_T49_uid208678	NC_021487	0.544	3437861	2809	0.96226	0.91845
Citrobacter_koseri_ATCC_BAA_895_uid58143	NC_009792	0.5382	4720462	4978	0.84652	0.96762
Citrobacter_rodentium_ICC168_uid43089	NC_013716	0.5472	5346659	4796	0.95412	0.89218
Clavibacter_michiganensis_NCPPB_382_uid61625	NC_009480	0.7266	3297891	2983	0.95407	0.96376
Clavibacter_michiganensis_nebraskensis_NCPPB_2581_uid195908	NC_020891	0.73	3063596	2817	0.94994	0.96051
Clavibacter_michiganensis_sepedonicus_uid61577	NC_010407	0.7255	3258645	2940	0.94421	0.92998
Clostridiales_genomosp__BVAB3_UPII9_5_uid46219	NC_013895	0.4421	1809746	1567	0.93235	0.95241
Clostridium_acetobutylicum_ATCC_824_uid57677	NC_003030	0.3092	3940880	3671	0.98447	0.94706
Clostridium_acetobutylicum_DSM_1731_uid68293	NC_015687	0.3092	3942462	3737	0.98314	0.96582
Clostridium_acetobutylicum_EA_2018_uid159515	NC_017295	0.3092	3940230	3740	0.98556	0.97694
Clostridium_acidurici_9a_uid176126	NC_018664	0.2993	3105335	2839	0.99401	0.93073
Clostridium_autoethanogenum_DSM_10061_uid225029	NC_022592	0.3109	4352205	4024	0.98235	0.94909
Clostridium_beijerinckii_NCIMB_8052_uid58137	NC_009617	0.2985	6000632	5020	0.99561	0.94748
Clostridium_BNL1100_uid84307	NC_016791	0.3725	4613747	3920	0.9778	0.92562
Clostridium_botulinum_A2_Kyoto_uid59229	NC_012563	0.2821	4155278	3877	0.95873	0.96771
Clostridium_botulinum_A3_Loch_Maree_uid59149	NC_010520	0.2831	3992906	3654	0.95977	0.97362
Clostridium_botulinum_A_ATCC_19397_uid58927	NC_009697	0.282	3863450	3550	0.96169	0.96604
Clostridium_botulinum_A_ATCC_3502_uid61579	NC_009495	0.2824	3886916	3572	0.96248	0.96763
Clostridium_botulinum_A_Hall_uid58931	NC_009698	0.2818	3760560	3332	0.98739	0.9435
Clostridium_botulinum_B1_Okra_uid59147	NC_010516	0.2833	3958233	3652	0.96549	0.97403
Clostridium_botulinum_Ba4_657_uid59173	NC_012658	0.2822	3977794	3690	0.96043	0.94658
Clostridium_botulinum_BKT015925_uid66203	NC_015425	0.2848	2773157	2518	0.98888	0.97685
Clostridium_botulinum_B_Eklund_17B_uid59159	NC_010674	0.2751	3800327	3425	0.98656	0.96542
Clostridium_botulinum_E3_Alaska_E43_uid59157	NC_010723	0.2736	3659644	3257	0.98986	0.96671
Clostridium_botulinum_F_230613_uid159513	NC_017297	0.283	3993083	3502	0.95716	0.86997
Clostridium_botulinum_F_Langeland_uid58929	NC_009699	0.283	3995387	3631	0.96447	0.9605
Clostridium_botulinum_H04402_065_uid162091	NC_017299	0.282	3919740	3691	0.96152	0.97126
Clostridium_cellulolyticum_H10_uid58709	NC_011898	0.374	4068724	3390	0.97846	0.92164
Clostridium_cellulovorans_743B_uid51503	NC_014393	0.312	5262222	4254	0.98777	0.93046
Clostridium_cf__saccharolyticum_K10_uid197201	NC_021047	0.4813	3769775	3043	0.89286	0.74438
Clostridium_clariflavum_DSM_19732_uid82345	NC_016627	0.3571	4897678	3892	0.97096	0.87883
Clostridium_difficile_630_uid57679	NC_009089	0.2906	4290252	3747	0.97998	0.92891
Clostridium_difficile_BI1_uid158363	NC_017177	0.2499	300869	279	0.97132	0.94425
Clostridium_difficile_BI1_uid158363	NC_017179	0.286	4118573	3591	0.98774	0.95554
Clostridium_difficile_CD196_uid41017	NC_013315	0.2856	4110554	3454	0.98986	0.91859
Clostridium_difficile_R20291_uid40921	NC_013316	0.288	4191339	3506	0.98345	0.90665
Clostridium_kluyveri_DSM_555_uid58885	NC_009706	0.3202	3964618	3838	0.97498	0.95703
Clostridium_kluyveri_NBRC_12016_uid59369	NC_011837	0.3199	3896121	3468	0.98615	0.89787
Clostridium_lentocellum_DSM_5427_uid49117	NC_015275	0.3432	4714237	4182	0.97847	0.95652
Clostridium_ljungdahlii_DSM_13528_uid50583	NC_014328	0.311	4630065	4184	0.98948	0.94845
Clostridium_novyi_NT_uid58643	NC_008593	0.2885	2547720	2315	0.99006	0.97324
Clostridium_pasteurianum_BC1_uid201478	NC_021182	0.3057	4990707	4469	0.97046	0.90903
Clostridium_perfringens_13_uid57681	NC_003366	0.2856	3031430	2660	0.9906	0.97809
Clostridium_perfringens_ATCC_13124_uid57901	NC_008261	0.2837	3256683	2876	0.98191	0.97412
Clostridium_perfringens_SM101_uid58117	NC_008262	0.2824	2897393	2546	0.989	0.95996
Clostridium_perfringens_SM101_uid58117	NC_008265	0.2812	38092	53	0.86792	0.92
Clostridium_phytofermentans_ISDg_uid58519	NC_010001	0.3534	4847594	3902	0.99359	0.91266
Clostridium_saccharobutylicum_DSM_13864_uid223284	NC_022571	0.2866	5107814	4393	0.96585	0.95198
Clostridium_saccharolyticum_WM1_uid51419	NC_014376	0.45	4662871	4154	0.97039	0.89617
Clostridium_saccharoperbutylacetonicum_ATCC_27021_uid189747	NC_020291	0.2954	6530257	5715	0.98477	0.95003
Clostridium_stercorarium_DSM_8532_uid186819	NC_020134	0.4224	2974379	2687	0.94938	0.93649
Clostridium_stercorarium_DSM_8532_uid195569	NC_020887	0.4225	2970010	2546	0.97368	0.91307
Clostridium_SY8519_uid68705	NC_015737	0.5074	2835737	2613	0.94565	0.91756
Clostridium_tetani_12124569_uid227214	NC_022777	0.2881	2807481	2771	0.98628	0.96811
Clostridium_tetani_E88_uid57683	NC_004557	0.2874	2799251	2380	0.98697	0.84405
Clostridium_thermocellum_ATCC_27405_uid57917	NC_009012	0.3898	3843301	3173	0.97447	0.89364
Clostridium_thermocellum_DSM_1313_uid161989	NC_017304	0.3914	3561619	2911	0.97251	0.89702
Collimonas_fungivorans_Ter331_uid70793	NC_015856	0.5955	5186898	4432	0.96186	0.89016
Colwellia_psychrerythraea_34H_uid57855	NC_003910	0.38	5373180	4909	0.90283	0.96895
Comamonadaceae_bacterium_CR_uid223378	NC_022576	0.5908	2991840	2626	0.85643	0.93242
Comamonas_testosteroni_CNB_2_uid62961	NC_013446	0.6143	5373643	4799	0.95874	0.94418
Conexibacter_woesei_DSM_14684_uid43467	NC_013739	0.7273	6359369	5914	0.96313	0.97919
Coprococcus_ART55_1_uid197176	NC_021018	0.4108	3123007	2122	0.94863	0.74777
Coprococcus_catus_GD_7_uid197174	NC_021009	0.4242	3522704	2972	0.9438	0.83086
Coprothermobacter_proteolyticus_DSM_5265_uid59253	NC_011295	0.4477	1424912	1482	0.92712	0.97515
Coraliomargarita_akajimensis_DSM_45221_uid47079	NC_014008	0.536	3750771	3120	0.95224	0.96211
Corallococcus_coralloides_DSM_2259_uid157997	NC_017030	0.6989	10080619	8033	0.97809	0.97
Coriobacterium_glomerans_PW2_uid65787	NC_015389	0.6039	2115681	1768	0.94909	0.89207
Corynebacterium_argentoratense_DSM_44202_uid217419	NC_022198	0.589	2031902	1875	0.94933	0.94781
Corynebacterium_aurimucosum_ATCC_700975_uid59409	NC_012590	0.6063	2790189	2531	0.96918	0.95484
Corynebacterium_callunae_DSM_20147_uid193714	NC_020506	0.5239	2839551	2559	0.95232	0.94238
Corynebacterium_diphtheriae_241_uid83607	NC_016782	0.5343	2426551	2245	0.92962	0.92755
Corynebacterium_diphtheriae_31A_uid84309	NC_016799	0.5362	2535346	2380	0.92605	0.90625
Corynebacterium_diphtheriae_BH8_uid84311	NC_016800	0.5355	2485519	2361	0.91994	0.92425
Corynebacterium_diphtheriae_C7__beta__uid84313	NC_016801	0.535	2499189	2337	0.93881	0.9234
Corynebacterium_diphtheriae_CDCE_8392_uid84295	NC_016785	0.5359	2433326	2249	0.93374	0.91106
Corynebacterium_diphtheriae_HC01_uid84297	NC_016786	0.5343	2427149	2247	0.93457	0.92756
Corynebacterium_diphtheriae_HC02_uid84317	NC_016802	0.5371	2468612	2230	0.94529	0.9274
Corynebacterium_diphtheriae_HC03_uid84299	NC_016787	0.535	2478364	2262	0.93855	0.93359
Corynebacterium_diphtheriae_HC04_uid84301	NC_016788	0.5345	2484332	2275	0.93362	0.92468
Corynebacterium_diphtheriae_INCA_402_uid83605	NC_016783	0.5365	2449071	2214	0.94896	0.91387
Corynebacterium_diphtheriae_NCTC_13129_uid57691	NC_002935	0.5347	2488635	2272	0.92253	0.92172
Corynebacterium_diphtheriae_PW8_uid84303	NC_016789	0.537	2530683	2322	0.94013	0.90693
Corynebacterium_diphtheriae_VA01_uid84305	NC_016790	0.5343	2395441	2191	0.93838	0.92947
Corynebacterium_efficiens_YS_314_uid62905	NC_004369	0.6314	3147090	2938	0.91865	0.94469
Corynebacterium_glutamicum_ATCC_13032_uid193708	NC_020519	0.538	3309400	2992	0.96022	0.94165
Corynebacterium_glutamicum_ATCC_13032_uid57905	NC_003450	0.5381	3309401	2993	0.95957	0.94194
Corynebacterium_glutamicum_ATCC_13032_uid61611	NC_006958	0.5384	3282708	3057	0.94308	0.95495
Corynebacterium_glutamicum_MB001_uid214793	NC_022040	0.542	3079253	2782	0.94895	0.93286
Corynebacterium_glutamicum_R_uid58897	NC_009342	0.5413	3314179	3049	0.93276	0.93552
Corynebacterium_glutamicum_SCgG1_uid207285	NC_021351	0.5393	3350620	3023	0.95501	0.94284
Corynebacterium_glutamicum_SCgG2_uid207286	NC_021352	0.5393	3350619	3025	0.95371	0.94373
Corynebacterium_halotolerans_YIM_70093___DSM_44683_uid189953	NC_020302	0.6844	3135752	2791	0.97599	0.96356
Corynebacterium_jeikeium_K411_uid58399	NC_007164	0.6139	2462499	2104	0.9634	0.96661
Corynebacterium_kroppenstedtii_DSM_44385_uid59411	NC_012704	0.5745	2446804	2018	0.97125	0.90656
Corynebacterium_maris_DSM_45190_uid214081	NC_021915	0.6666	2787574	2545	0.97799	0.96885
Corynebacterium_pseudotuberculosis_1002_uid159677	NC_017300	0.5219	2335113	2090	0.92296	0.9274
Corynebacterium_pseudotuberculosis_1_06_A_uid159665	NC_017308	0.5219	2279118	1963	0.93479	0.86679
Corynebacterium_pseudotuberculosis_258_uid167260	NC_017945	0.5214	2314404	2088	0.92097	0.92585
Corynebacterium_pseudotuberculosis_267_uid162175	NC_017462	0.5218	2337628	2148	0.90595	0.94466
Corynebacterium_pseudotuberculosis_316_uid89381	NC_016932	0.5214	2310415	2106	0.90883	0.92553
Corynebacterium_pseudotuberculosis_31_uid162167	NC_017730	0.5216	2297010	2063	0.91759	0.91009
Corynebacterium_pseudotuberculosis_3_99_5_uid83609	NC_016781	0.5218	2337938	2142	0.91223	0.93314
Corynebacterium_pseudotuberculosis_42_02_A_uid159669	NC_017306	0.5218	2337606	2051	0.9371	0.91829
Corynebacterium_pseudotuberculosis_C231_uid159675	NC_017301	0.5218	2328208	2091	0.92204	0.9247
Corynebacterium_pseudotuberculosis_CIP_52_97_uid159667	NC_017307	0.5214	2320595	2060	0.92087	0.89438
Corynebacterium_pseudotuberculosis_Cp162_uid168258	NC_018019	0.5217	2293464	1997	0.9369	0.90517
Corynebacterium_pseudotuberculosis_FRC41_uid50585	NC_014329	0.5218	2337913	2110	0.95023	0.96301
Corynebacterium_pseudotuberculosis_I19_uid159673	NC_017303	0.5218	2337730	2095	0.92076	0.92208
Corynebacterium_pseudotuberculosis_P54B96_uid157909	NC_017031	0.5218	2337657	2084	0.92274	0.92053
Corynebacterium_pseudotuberculosis_PAT10_uid159671	NC_017305	0.5218	2335323	2079	0.92496	0.91833
Corynebacterium_resistens_DSM_45100_uid50555	NC_015673	0.5709	2601311	2171	0.97881	0.91476
Corynebacterium_terpenotabidum_Y_11_uid210639	NC_021663	0.6701	2751233	2369	0.97045	0.96596
Corynebacterium_ulcerans_0102_uid169879	NC_018101	0.5335	2579188	2349	0.93912	0.95415
Corynebacterium_ulcerans_809_uid159659	NC_017317	0.533	2502095	2180	0.97018	0.95744
Corynebacterium_ulcerans_BR_AD22_uid68291	NC_015683	0.5339	2606374	2334	0.96229	0.9429
Corynebacterium_urealyticum_DSM_7109_uid61639	NC_010545	0.6418	2369219	2021	0.96289	0.96623
Corynebacterium_urealyticum_DSM_7111_uid188688	NC_020230	0.6423	2316065	1935	0.97209	0.9524
Corynebacterium_variabile_DSM_44702_uid62003	NC_015859	0.6714	3433007	3039	0.97729	0.94435
Coxiella_burnetii_CbuG_Q212_uid58893	NC_011527	0.4263	2008870	1864	0.86051	0.76091
Coxiella_burnetii_CbuK_Q154_uid58895	NC_011528	0.4267	2063100	1898	0.8746	0.78375
Coxiella_burnetii_Dugway_5J108_111_uid58629	NC_009727	0.4243	2158758	1993	0.88409	0.84833
Coxiella_burnetii_RSA_331_uid58637	NC_010117	0.4276	2016427	1930	0.86062	0.80513
Coxiella_burnetii_RSA_493_uid57631	NC_002971	0.4266	1995281	1817	0.87286	0.78166
Crinalium_epipsammum_PCC_9333_uid183113	NC_019753	0.4016	5315554	4474	0.96692	0.91866
Croceibacter_atlanticus_HTCC2559_uid49661	NC_014230	0.339	2952962	2701	0.97815	0.98655
Cronobacter_sakazakii_ATCC_BAA_894_uid58145	NC_009778	0.5676	4368373	4257	0.91684	0.95873
Cronobacter_sakazakii_ES15_uid167045	NC_017933	0.5711	4268675	3916	0.97318	0.94285
Cronobacter_sakazakii_Sp291_uid189241	NC_020260	0.569	4344092	4015	0.97011	0.9208
Cronobacter_turicensis_z3032_uid40821	NC_013282	0.5741	4384463	4210	0.93919	0.953
Cryptobacterium_curtum_DSM_15641_uid59041	NC_013170	0.5091	1617804	1357	0.94915	0.95336
Cupriavidus_metallidurans_CH34_uid57815	NC_007973	0.6382	3928089	3726	0.92512	0.95776
Cupriavidus_necator_N_1_uid68689	NC_015723	0.6668	2684606	2443	0.96438	0.96676
Cupriavidus_necator_N_1_uid68689	NC_015726	0.6649	3872936	3622	0.96604	0.96952
Cupriavidus_taiwanensis_LMG_19424_uid61615	NC_010528	0.6751	3416911	3135	0.96459	0.98597
Cupriavidus_taiwanensis_LMG_19424_uid61615	NC_010530	0.679	2502411	2242	0.9429	0.97554
Cyanobacterium_PCC_10605_uid183340	NC_019776	0.3495	4114099	3358	0.97826	0.93244
Cyanobacterium_stanieri_PCC_7202_uid183337	NC_019778	0.3866	3163381	2837	0.97356	0.96102
cyanobacterium_UCYN_A_uid43697	NC_013771	0.3111	1443806	1199	0.97581	0.97907
Cyanobium_gracile_PCC_6307_uid182931	NC_019675	0.687	3342364	3280	0.92835	0.93119
Cyanothece_ATCC_51142_uid59013	NC_010546	0.3787	4934271	4761	0.93698	0.98498
Cyanothece_ATCC_51142_uid59013	NC_010547	0.3856	429701	449	0.9265	0.95194
Cyanothece_PCC_7424_uid59025	NC_011729	0.386	5942652	5227	0.95638	0.94267
Cyanothece_PCC_7425_uid59435	NC_011884	0.5078	5374574	4966	0.95388	0.92755
Cyanothece_PCC_7822_uid52547	NC_014501	0.4022	6091620	5422	0.96403	0.94486
Cyanothece_PCC_8801_uid59027	NC_011726	0.3976	4679413	4260	0.96619	0.94295
Cyanothece_PCC_8802_uid59143	NC_013161	0.3982	4669813	4320	0.96134	0.94925
Cyclobacterium_marinum_DSM_745_uid71485	NC_015914	0.3814	6221273	5000	0.9618	0.91722
Cycloclasticus_P1_uid176368	NC_018697	0.4199	2363215	2248	0.98354	0.97961
Cycloclasticus_zancles_7_ME_uid214092	NC_021917	0.4183	2613078	2532	0.96564	0.97995
Cylindrospermum_stagnale_PCC_7417_uid183111	NC_019757	0.423	7003560	5811	0.94785	0.90221
Cytophaga_hutchinsonii_ATCC_33406_uid57651	NC_008255	0.3884	4433218	3785	0.96935	0.964
Dactylococcopsis_salina_PCC_8305_uid183341	NC_019780	0.4243	3781008	3337	0.93287	0.88588
Dechloromonas_aromatica_RCB_uid58025	NC_007298	0.5924	4501104	4171	0.95924	0.94207
Dechlorosoma_suillum_PS_uid81439	NC_016616	0.6536	3806980	3443	0.92855	0.97618
Deferribacter_desulfuricans_SSM1_uid46653	NC_013939	0.3111	2234389	2117	0.99244	0.95936
Dehalobacter_11DCA_uid177715	NC_018866	0.446	3069953	2978	0.94963	0.93333
Dehalobacter_CF_uid177714	NC_018867	0.443	3092048	2980	0.95268	0.93634
Dehalococcoides_BAV1_uid58477	NC_009455	0.4717	1341892	1371	0.96426	0.95589
Dehalococcoides_CBDB1_uid58413	NC_007356	0.4702	1395502	1458	0.94238	0.96965
Dehalococcoides_ethenogenes_195_uid57763	NC_002936	0.4885	1469720	1580	0.91139	0.95112
Dehalococcoides_GT_uid42115	NC_013890	0.4731	1360154	1417	0.93578	0.96366
Dehalococcoides_mccartyi_BTF08_uid190183	NC_020387	0.4728	1452335	1529	0.92871	0.97127
Dehalococcoides_mccartyi_DCMB5_uid190184	NC_020386	0.4707	1431902	1477	0.93838	0.9645
Dehalococcoides_VS_uid42393	NC_013552	0.4727	1413462	1439	0.94023	0.96436
Dehalogenimonas_lykanthroporepellens_BL_DC_9_uid48131	NC_014314	0.5504	1686510	1659	0.94876	0.90252
Deinococcus_deserti_VCD115_uid58615	NC_012526	0.6338	2819842	2597	0.96534	0.94248
Deinococcus_geothermalis_DSM_11300_uid58275	NC_008025	0.6663	2467205	2330	0.97639	0.96521
Deinococcus_gobiensis_I_0_uid162509	NC_017790	0.708	3137147	2956	0.95602	0.96351
Deinococcus_maricopensis_DSM_21211_uid62225	NC_014958	0.6982	3498530	3264	0.96538	0.96983
Deinococcus_peraridilitoris_DSM_19664_uid183485	NC_019793	0.6397	3881839	3636	0.95929	0.91765
Deinococcus_proteolyticus_MRP_uid63399	NC_015161	0.6616	2147060	1975	0.96303	0.97239
Deinococcus_radiodurans_R1_uid57665	NC_001263	0.6701	2648638	2629	0.95968	0.946
Deinococcus_radiodurans_R1_uid57665	NC_001264	0.6668	412348	368	0.92934	0.92183
Delftia_acidovorans_SPH_1_uid58703	NC_010002	0.6647	6767514	6040	0.95695	0.96736
Delftia_Cs1_4_uid67319	NC_015563	0.6671	6685842	5861	0.96178	0.97256
Denitrovibrio_acetiphilus_DSM_12809_uid46657	NC_013943	0.4253	3222077	2964	0.97638	0.94885
Desulfarculus_baarsii_DSM_2075_uid51371	NC_014365	0.657	3655731	3277	0.95941	0.96058
Desulfatibacillum_alkenivorans_AK_01_uid58913	NC_011768	0.5448	6517073	5252	0.96496	0.8794
Desulfitobacterium_dehalogenans_ATCC_51507_uid82553	NC_018017	0.4496	4321753	4011	0.96808	0.91043
Desulfitobacterium_dichloroeliminans_LMG_P_21439_uid82555	NC_019903	0.4421	3624449	3340	0.95718	0.93206
Desulfitobacterium_hafniense_DCB_2_uid57749	NC_011830	0.4753	5279134	4883	0.96436	0.9217
Desulfitobacterium_hafniense_Y51_uid58605	NC_007907	0.4735	5727534	5060	0.95988	0.86732
Desulfobacca_acetoxidans_DSM_11109_uid65785	NC_015388	0.5289	3282536	2866	0.94975	0.87467
Desulfobacterium_autotrophicum_HRM2_uid59061	NC_012108	0.4884	5589073	4867	0.9552	0.89146
Desulfobacula_toluolica_Tol2_uid175777	NC_018645	0.4144	5197905	4375	0.98102	0.89547
Desulfobulbus_propionicus_DSM_2032_uid62265	NC_014972	0.5892	3851869	3283	0.94425	0.90962
Desulfocapsa_sulfexigens_DSM_10523_uid189952	NC_020304	0.4538	3986761	3494	0.96708	0.92676
Desulfococcus_oleovorans_Hxd3_uid58777	NC_009943	0.5616	3944167	3265	0.97764	0.88103
Desulfohalobium_retbaense_DSM_5692_uid59183	NC_013223	0.5754	2864304	2479	0.93263	0.89231
Desulfomicrobium_baculatum_DSM_4028_uid59217	NC_013173	0.5864	3942657	3436	0.95081	0.92497
Desulfomonile_tiedjei_DSM_6799_uid168320	NC_018025	0.5007	6500104	5469	0.93307	0.87846
Desulfosporosinus_acidiphilus_SJ4_uid156759	NC_018068	0.4214	4926837	4431	0.94719	0.91697
Desulfosporosinus_meridiei_DSM_13257_uid75097	NC_018515	0.4178	4873567	4352	0.95818	0.92256
Desulfosporosinus_orientis_DSM_765_uid82939	NC_016584	0.4285	5863081	5242	0.9586	0.90118
Desulfotalea_psychrophila_LSv54_uid58153	NC_006138	0.4681	3523383	3116	0.92939	0.88238
Desulfotomaculum_acetoxidans_DSM_771_uid59109	NC_013216	0.4155	4545624	4068	0.94051	0.86934
Desulfotomaculum_carboxydivorans_CO_1_SRB_uid67317	NC_015565	0.4662	2892255	2657	0.97102	0.89583
Desulfotomaculum_gibsoniae_DSM_7213_uid76945	NC_021184	0.4549	4855529	4352	0.93474	0.87994
Desulfotomaculum_kuznetsovii_DSM_6115_uid67357	NC_015573	0.5488	3601386	3398	0.94585	0.86235
Desulfotomaculum_reducens_MI_1_uid58277	NC_009253	0.4227	3608104	3276	0.98595	0.89424
Desulfotomaculum_ruminis_DSM_2154_uid67507	NC_015589	0.4724	3969014	3796	0.9668	0.90483
Desulfovibrio_aespoeensis_Aspo_2_uid42613	NC_014844	0.6256	3629109	3304	0.95036	0.94606
Desulfovibrio_africanus_Walvis_Bay_uid66847	NC_016629	0.6142	4200534	3725	0.95785	0.91651
Desulfovibrio_alaskensis_G20_uid57941	NC_007519	0.5783	3730232	3258	0.965	0.8697
Desulfovibrio_desulfuricans_ATCC_27774_uid59213	NC_011883	0.5807	2873437	2356	0.95034	0.89883
Desulfovibrio_desulfuricans_ND132_uid63159	NC_016803	0.652	3858580	3454	0.96815	0.97806
Desulfovibrio_gigas_DSM_1382_uid221293	NC_022444	0.6338	3693999	3271	0.93365	0.94727
Desulfovibrio_hydrothermalis_AM13___DSM_14728_uid184831	NC_020055	0.4514	3703034	3542	0.90626	0.95365
Desulfovibrio_hydrothermalis_AM13___DSM_14728_uid184831	NC_022579	0.4514	3703034	3543	0.90601	0.95365
Desulfovibrio_magneticus_RS_1_uid59309	NC_012796	0.6276	5248049	4625	0.8627	0.90971
Desulfovibrio_piezophilus_C1TLV30_uid190704	NC_020409	0.4992	3646098	3353	0.93558	0.9303
Desulfovibrio_salexigens_DSM_2638_uid59223	NC_012881	0.4709	4289847	3807	0.97425	0.93519
Desulfovibrio_vulgaris_DP4_uid58679	NC_008751	0.6301	3462887	2941	0.94015	0.93317
Desulfovibrio_vulgaris_Hildenborough_uid57645	NC_002937	0.6314	3570858	3379	0.85735	0.93693
Desulfovibrio_vulgaris_RCH1_uid161961	NC_017310	0.6313	3532052	3067	0.93576	0.94625
Desulfovibrio_vulgaris__Miyazaki_F__uid59089	NC_011769	0.671	4040304	3180	0.96761	0.97127
Desulfurispirillum_indicum_S5_uid45897	NC_014836	0.561	2928377	2571	0.9506	0.89099
Desulfurivibrio_alkaliphilus_AHT2_uid49487	NC_014216	0.6028	3097763	2620	0.96946	0.93313
Desulfurobacterium_thermolithotrophum_DSM_11699_uid63405	NC_015185	0.3494	1541968	1509	0.98674	0.95022
Desulfurococcus_fermentans_DSM_16532_uid75119	NC_018001	0.4482	1384116	1421	0.97255	0.93189
Desulfurococcus_kamchatkensis_1221n_uid59133	NC_011766	0.4533	1365223	1471	0.93473	0.97241
Desulfurococcus_mucosus_DSM_2162_uid62227	NC_014961	0.5314	1314639	1345	0.97992	0.96911
Dichelobacter_nodosus_VCS1703A_uid57643	NC_009446	0.4439	1389350	1280	0.96093	0.9418
Dickeya_dadantii_3937_uid52537	NC_014500	0.5629	4922802	4549	0.93317	0.8986
Dickeya_dadantii_Ech586_uid42519	NC_013592	0.5363	4818394	4144	0.9679	0.92185
Dickeya_dadantii_Ech703_uid59363	NC_012880	0.5501	4679450	3970	0.96599	0.91593
Dickeya_zeae_Ech1591_uid59297	NC_012912	0.5451	4813854	4163	0.96012	0.91695
Dictyoglomus_thermophilum_H_6_12_uid59439	NC_011297	0.3374	1959987	1912	0.97907	0.96844
Dictyoglomus_turgidum_DSM_6724_uid59177	NC_011661	0.3395	1855560	1742	0.99024	0.93495
Dinoroseobacter_shibae_DFL_12_uid58707	NC_009952	0.6601	3789584	3584	0.97823	0.96931
Dyadobacter_fermentans_DSM_18053_uid59049	NC_013037	0.5154	6967790	5719	0.97744	0.92259
Echinicola_vietnamensis_DSM_17526_uid184076	NC_019904	0.4475	5608040	4547	0.94853	0.89518
Ectothiorhodospiraceae_bacterium_M19_40_uid199898	NC_021291	0.6265	1739487	1684	0.97446	0.97043
Edwardsiella_ictaluri_93_146_uid59403	NC_012779	0.5743	3812301	3735	0.89103	0.88817
Edwardsiella_tarda_C07_087_uid193773	NC_020796	0.596	3857040	3405	0.9624	0.92154
Edwardsiella_tarda_EIB202_uid41819	NC_013508	0.5973	3760463	3538	0.92368	0.92264
Edwardsiella_tarda_FL6_60_uid159657	NC_017309	0.598	3684607	3194	0.96117	0.93341
Eggerthella_lenta_DSM_2243_uid59079	NC_013204	0.642	3632260	3070	0.957	0.94046
Eggerthella_YY7918_uid68707	NC_015738	0.562	3123671	2680	0.94962	0.92277
Ehrlichia_canis_Jake_uid58071	NC_007354	0.2895	1315030	925	0.98702	0.96613
Ehrlichia_chaffeensis_Arkansas_uid57933	NC_007799	0.301	1176248	1105	0.80633	0.97058
Ehrlichia_ruminantium_Gardel_uid58245	NC_006831	0.2751	1499920	950	0.97263	0.98612
Ehrlichia_ruminantium_Welgevonden_uid58013	NC_005295	0.2747	1516355	888	0.98986	0.9391
Ehrlichia_ruminantium_Welgevonden_uid58243	NC_006832	0.2747	1512977	958	0.97703	0.99257
Elusimicrobium_minutum_Pei191_uid58949	NC_010644	0.3995	1643562	1529	0.98234	0.94406
Emticicia_oligotrophica_DSM_17448_uid177079	NC_018748	0.3569	4798158	3950	0.9843	0.96957
Enterobacteriaceae_bacterium_FGI_57_uid185181	NC_020063	0.5401	4762179	4323	0.97085	0.95386
Enterobacter_638_uid58727	NC_009436	0.5298	4518712	4115	0.97983	0.93441
Enterobacter_aerogenes_EA1509E_uid187411	NC_020181	0.5498	5419609	5260	0.93897	0.94381
Enterobacter_aerogenes_KCTC_2190_uid68103	NC_015663	0.5484	5280350	4912	0.96111	0.938
Enterobacter_asburiae_LF7a_uid72793	NC_015968	0.5385	4812833	4412	0.97076	0.95051
Enterobacter_cloacae_ATCC_13047_uid48363	NC_014121	0.5478	5314581	5120	0.9496	0.94426
Enterobacter_cloacae_dissolvens_SDM_uid168997	NC_018079	0.5505	4968248	4542	0.97159	0.96122
Enterobacter_cloacae_EcWSU1_uid80739	NC_016514	0.5461	4734438	4534	0.93405	0.94404
Enterobacter_cloacae_ENHKU01_uid172463	NC_018405	0.5506	4726582	4338	0.9698	0.95418
Enterobacter_cloacae_NCTC_9394_uid197202	NC_021046	0.5269	4908759	3721	0.94248	0.78124
Enterobacter_cloacae_SCF1_uid59969	NC_014618	0.5701	4814049	4399	0.97454	0.93439
Enterobacter_R4_368_uid208672	NC_021500	0.5403	5039027	4695	0.96485	0.94591
Enterococcus_7L76_uid197170	NC_021023	0.3539	3096657	2291	0.96027	0.75862
Enterococcus_casseliflavus_EC20_uid55693	NC_020995	0.4284	3427276	3114	0.98362	0.94537
Enterococcus_faecalis_D32_uid171261	NC_018221	0.3748	2987450	2876	0.97461	0.956
Enterococcus_faecalis_OG1RF_uid54927	NC_017316	0.3775	2739625	2579	0.96859	0.97692
Enterococcus_faecalis_Symbioflor_1_uid183342	NC_019770	0.3771	2810675	2733	0.96999	0.97967
Enterococcus_faecalis_V583_uid57669	NC_004668	0.3752	3218031	3112	0.95083	0.94476
Enterococcus_faecium_Aus0004_uid87025	NC_017022	0.3836	2955294	2860	0.96153	0.94893
Enterococcus_faecium_Aus0085_uid214432	NC_021994	0.3823	2994661	2921	0.9661	0.94412
Enterococcus_faecium_DO_uid55353	NC_017960	0.3815	2698137	2703	0.94524	0.97444
Enterococcus_faecium_NRRL_B_2354_uid188477	NC_020207	0.3802	2635572	2435	0.95441	0.9146
Enterococcus_hirae_ATCC_9790_uid70619	NC_018081	0.3693	2827741	2722	0.93828	0.93484
Erwinia_amylovora_ATCC_49946_uid46943	NC_013971	0.536	3805874	3437	0.93162	0.89792
Erwinia_amylovora_CFBP1430_uid46839	NC_013961	0.536	3805573	3675	0.87265	0.89431
Erwinia_billingiae_Eb661_uid50547	NC_014306	0.5519	5100167	4583	0.97534	0.93261
Erwinia_Ejp617_uid159955	NC_017445	0.5364	3909168	3600	0.9475	0.90525
Erwinia_pyrifoliae_DSM_12163_uid159693	NC_017390	0.534	4026286	3963	0.88417	0.89892
Erwinia_pyrifoliae_Ep1_96_uid40659	NC_012214	0.5342	4026322	3645	0.95555	0.89307
Erwinia_tasmaniensis_Et1_99_uid59029	NC_010694	0.5373	3883467	3427	0.96294	0.90609
Erysipelothrix_rhusiopathiae_Fujisawa_uid68021	NC_015601	0.3655	1787941	1697	0.97112	0.98388
Erysipelothrix_rhusiopathiae_SY1027_uid206518	NC_021354	0.3636	1752910	1775	0.95267	0.93944
Erythrobacter_litoralis_HTCC2594_uid58299	NC_007722	0.6306	3052398	3011	0.94221	0.9643
Escherichia_blattae_DSM_4481_uid165043	NC_017910	0.565	4158725	3904	0.96849	0.93381
Escherichia_coli_042_uid161985	NC_017626	0.5056	5241977	4800	0.96	0.91774
Escherichia_coli_536_uid58531	NC_008253	0.5051	4938920	4619	0.94587	0.94078
Escherichia_coli_55989_uid59383	NC_011748	0.5065	5154862	4755	0.95331	0.91409
Escherichia_coli_ABU_83972_uid161975	NC_017631	0.5058	5131397	4792	0.95596	0.94453
Escherichia_coli_APEC_O1_uid58623	NC_008563	0.5054	5082025	4430	0.96997	0.8764
Escherichia_coli_APEC_O78_uid187277	NC_020163	0.5068	4798435	4588	0.9503	0.94351
Escherichia_coli_ATCC_8739_uid58783	NC_010468	0.5086	4746218	4199	0.97261	0.90816
Escherichia_coli_BL21_DE3__uid161947	NC_012971	0.5083	4558953	4153	0.95978	0.91275
Escherichia_coli_BL21_DE3__uid161949	NC_012892	0.5083	4558947	4192	0.94656	0.90884
Escherichia_coli_BW2952_uid59391	NC_012759	0.5079	4578159	4079	0.9669	0.91064
Escherichia_coli_B_REL606_uid58803	NC_012967	0.5076	4629812	4200	0.96095	0.91209
Escherichia_coli_CFT073_uid57915	NC_004431	0.5047	5231428	5364	0.87583	0.93548
Escherichia_coli_DH1_uid161951	NC_017625	0.508	4630707	4160	0.96851	0.91651
Escherichia_coli_DH1_uid162051	NC_017638	0.5082	4621430	4259	0.96501	0.93685
Escherichia_coli_E24377A_uid58395	NC_009801	0.5062	4979619	4749	0.91282	0.90842
Escherichia_coli_ED1a_uid59379	NC_011745	0.5073	5209548	4911	0.94807	0.9004
Escherichia_coli_ETEC_H10407_uid161993	NC_017633	0.5075	5153435	4695	0.96869	0.89952
Escherichia_coli_HS_uid58393	NC_009800	0.5081	4643538	4374	0.92661	0.92134
Escherichia_coli_IAI1_uid59377	NC_011741	0.5079	4700560	4345	0.9542	0.93992
Escherichia_coli_IAI39_uid59381	NC_011750	0.5063	5132068	4725	0.96507	0.91036
Escherichia_coli_IHE3034_uid162007	NC_017628	0.5069	5108383	4753	0.94424	0.9244
Escherichia_coli_JJ1886_uid226103	NC_022648	0.5079	5129938	4832	0.9584	0.93385
Escherichia_coli_KO11FL_uid162099	NC_017660	0.5078	5021812	4693	0.95717	0.95655
Escherichia_coli_KO11FL_uid52593	NC_016902	0.5083	4920168	4533	0.96161	0.93923
Escherichia_coli_K_12_substr__DH10B_uid58979	NC_010473	0.5078	4686137	4124	0.96969	0.89223
Escherichia_coli_K_12_substr__MDS42_uid193705	NC_020518	0.5113	3976195	3543	0.97713	0.93618
Escherichia_coli_K_12_substr__MG1655_uid57779	NC_000913	0.5079	4641652	4141	0.96087	0.90514
Escherichia_coli_K_12_substr__W3110_uid161931	NC_007779	0.5079	4646332	4213	0.9689	0.92878
Escherichia_coli_LF82_uid161965	NC_011993	0.5069	4773108	4376	0.96686	0.95207
Escherichia_coli_LY180_uid219461	NC_022364	0.5085	4835601	4463	0.95877	0.94147
Escherichia_coli_NA114_uid162139	NC_017644	0.5116	4971461	4873	0.93535	0.94701
Escherichia_coli_O103_H2_12009_uid41013	NC_013353	0.5065	5449314	5050	0.95544	0.90018
Escherichia_coli_O104_H4_2009EL_2050_uid175905	NC_018650	0.5074	5253138	4969	0.94646	0.92706
Escherichia_coli_O104_H4_2009EL_2071_uid176128	NC_018661	0.5071	5312586	5039	0.94979	0.925
Escherichia_coli_O104_H4_2011C_3493_uid176127	NC_018658	0.5071	5273097	4974	0.94873	0.92456
Escherichia_coli_O111_H__11128_uid41023	NC_013364	0.5061	5371077	4968	0.95008	0.89427
Escherichia_coli_O127_H6_E2348_69_uid59343	NC_011601	0.5056	4965553	4548	0.95844	0.89783
Escherichia_coli_O157_H7_EC4115_uid59091	NC_011353	0.5052	5572075	5315	0.92248	0.88822
Escherichia_coli_O157_H7_EDL933_uid57831	NC_002655	0.5038	5528445	5286	0.94381	0.90676
Escherichia_coli_O157_H7_Sakai_uid57781	NC_002695	0.5053	5498450	5226	0.94489	0.90722
Escherichia_coli_O157_H7_TW14359_uid59235	NC_013008	0.505	5528136	5253	0.94403	0.90459
Escherichia_coli_O26_H11_11368_uid41021	NC_013361	0.5068	5697240	5360	0.95056	0.89495
Escherichia_coli_O55_H7_CB9615_uid46655	NC_013941	0.5052	5386352	5010	0.95169	0.91446
Escherichia_coli_O55_H7_RM12579_uid162153	NC_017656	0.5046	5263980	4912	0.95052	0.92602
Escherichia_coli_O7_K1_CE10_uid162115	NC_017646	0.5055	5313531	5009	0.95348	0.91441
Escherichia_coli_O83_H1_NRG_857C_uid161987	NC_017634	0.5068	4747819	4429	0.95732	0.95797
Escherichia_coli_P12b_uid162061	NC_017663	0.5088	4935294	4379	0.93948	0.83532
Escherichia_coli_PMV_1_uid219679	NC_022370	0.5071	4984940	4601	0.96153	0.94107
Escherichia_coli_S88_uid62979	NC_011742	0.5068	5032268	4688	0.95669	0.92607
Escherichia_coli_SE11_uid59425	NC_011415	0.5079	4887515	4673	0.95399	0.9483
Escherichia_coli_SE15_uid161939	NC_013654	0.5073	4717338	4336	0.96563	0.95593
Escherichia_coli_SMS_3_5_uid58919	NC_010498	0.5049	5068389	4742	0.94137	0.93194
Escherichia_coli_UM146_uid162043	NC_017632	0.5057	4993013	4650	0.94795	0.92956
Escherichia_coli_UMN026_uid62981	NC_011751	0.5071	5202090	4819	0.95642	0.92531
Escherichia_coli_UMNK88_uid161991	NC_017641	0.5072	5186416	5117	0.92964	0.92476
Escherichia_coli_UTI89_uid58541	NC_007946	0.506	5065741	5017	0.90213	0.94134
Escherichia_coli_W_uid162011	NC_017635	0.5084	4900968	4474	0.96356	0.93331
Escherichia_coli_W_uid162101	NC_017664	0.5084	4897452	4604	0.95721	0.95638
Escherichia_coli_Xuzhou21_uid163995	NC_017906	0.5051	5386223	5035	0.95034	0.9071
Escherichia_coli__BL21_Gold_DE3_pLysS_AG__uid59245	NC_012947	0.5084	4570938	4228	0.94749	0.91149
Escherichia_coli__clone_D_i14__uid162049	NC_017652	0.5055	5038386	4918	0.90524	0.94622
Escherichia_coli__clone_D_i2__uid162047	NC_017651	0.5055	5038386	4918	0.90443	0.94357
Escherichia_fergusonii_ATCC_35469_uid59375	NC_011740	0.4993	4588711	4259	0.95679	0.94657
Ethanoligenens_harbinense_YUAN_3_uid46255	NC_014828	0.5555	3008576	2701	0.94705	0.84758
Eubacterium_cylindroides_T2_87_uid197177	NC_021019	0.3143	1966750	1435	0.90243	0.69511
Eubacterium_eligens_ATCC_27750_uid59171	NC_012778	0.3771	2144190	2004	0.95808	0.98765
Eubacterium_limosum_KIST612_uid59777	NC_014624	0.4749	4316707	4571	0.89039	0.95316
Eubacterium_rectale_ATCC_33656_uid59169	NC_012781	0.4148	3449685	3621	0.90886	0.97309
Eubacterium_rectale_uid197161	NC_021010	0.4034	3344951	2892	0.9502	0.8636
Eubacterium_rectale_uid197162	NC_021044	0.391	3698419	3206	0.94947	0.8577
Eubacterium_siraeum_uid197160	NC_021011	0.4369	2943413	2343	0.93939	0.80211
Eubacterium_siraeum_V10Sc8a_uid197178	NC_021043	0.4422	2836123	2202	0.93778	0.81299
Exiguobacterium_antarcticum_B7_uid176125	NC_018665	0.4748	2815863	2772	0.96356	0.93131
Exiguobacterium_AT1b_uid59093	NC_012673	0.4846	2999895	3020	0.97119	0.9829
Exiguobacterium_MH3_uid227425	NC_022794	0.4723	3164195	3203	0.97127	0.97188
Exiguobacterium_sibiricum_255_15_uid58053	NC_010556	0.4771	3034136	3007	0.9694	0.95605
Faecalibacterium_prausnitzii_L2_6_uid197183	NC_021042	0.5557	3321367	2748	0.91484	0.77736
Faecalibacterium_prausnitzii_uid197157	NC_021020	0.5481	3214418	2741	0.9336	0.79744
Ferrimonas_balearica_DSM_9799_uid53371	NC_014541	0.6021	4279159	3782	0.97012	0.98496
Ferroglobus_placidus_DSM_10642_uid40863	NC_013849	0.4413	2196266	2480	0.96491	0.92215
Fervidicoccus_fontis_Kam940_uid162201	NC_017461	0.3747	1319206	1385	0.96173	0.95347
Fervidobacterium_nodosum_Rt17_B1_uid58625	NC_009718	0.3498	1948941	1750	0.99485	0.94159
Fervidobacterium_pennivorans_DSM_9078_uid78143	NC_017095	0.3887	2166381	1947	0.97791	0.93059
Fibrella_aestuarina_BUZ_2_uid178352	NC_020054	0.5646	6775444	5480	0.9708	0.93235
Fibrobacter_succinogenes_S85_uid161919	NC_017448	0.4804	3843004	2871	0.96273	0.82903
Fibrobacter_succinogenes_S85_uid41169	NC_013410	0.4805	3842635	3085	0.97017	0.91083
Filifactor_alocis_ATCC_35896_uid46625	NC_016630	0.3544	1931012	1641	0.98171	0.9421
Finegoldia_magna_ATCC_29328_uid58867	NC_010376	0.3231	1797577	1630	0.98957	0.94107
Flavobacteriaceae_bacterium_3519_10_uid59413	NC_013062	0.4269	2768102	2534	0.95974	0.94117
Flavobacteriales_bacterium_HTCC2170_uid51877	NC_014472	0.3697	3868304	3411	0.97244	0.96508
Flavobacterium_branchiophilum_FL_15_uid73421	NC_016001	0.3285	3559884	2867	0.9843	0.88909
Flavobacterium_columnare_ATCC_49512_uid80731	NC_016510	0.3146	3162432	2642	0.99205	0.92516
Flavobacterium_indicum_GPTSA100_9_uid157999	NC_017025	0.3138	2993089	2671	0.99064	0.95008
Flavobacterium_johnsoniae_UW101_uid58493	NC_009441	0.3411	6096872	5017	0.99362	0.92297
Flavobacterium_psychrophilum_JIP02_86_uid61627	NC_009613	0.3253	2860382	2446	0.9816	0.93972
Flexibacter_litoralis_DSM_6794_uid168257	NC_018018	0.3067	4919337	3878	0.98272	0.91764
Flexistipes_sinusarabici_DSM_4947_uid68147	NC_015672	0.3829	2526590	2261	0.98363	0.91184
Fluviicola_taffensis_DSM_16823_uid65271	NC_015321	0.3649	4633577	4033	0.9757	0.94206
Francisella_cf__novicida_3523_uid162107	NC_017449	0.3232	1945310	1854	0.97141	0.98739
Francisella_cf__novicida_Fx1_uid162105	NC_017450	0.3253	1913619	1818	0.96809	0.98544
Francisella_noatunensis_orientalis_Toba_04_uid164779	NC_017909	0.3221	1847202	1595	0.9699	0.72222
Francisella_novicida_U112_uid58499	NC_008601	0.3247	1910031	1719	0.99301	0.95097
Francisella_philomiragia_ATCC_25017_uid59105	NC_010336	0.3257	2045775	1911	0.99319	0.96688
Francisella_tularensis_FSC198_uid58693	NC_008245	0.3226	1892616	1605	0.95327	0.75968
Francisella_tularensis_holarctica_F92_uid181998	NC_019537	0.3217	1886888	1842	0.95928	0.83113
Francisella_tularensis_holarctica_FSC200_uid54341	NC_019551	0.3215	1894157	1438	0.97983	0.67063
Francisella_tularensis_holarctica_FTNF002_00_uid58999	NC_009749	0.3216	1890909	1581	0.9418	0.71107
Francisella_tularensis_holarctica_LVS_uid58595	NC_007880	0.3215	1895994	1754	0.95553	0.79318
Francisella_tularensis_holarctica_OSU18_uid58687	NC_008369	0.3215	1895727	1555	0.94212	0.6953
Francisella_tularensis_mediasiatica_FSC147_uid58939	NC_010677	0.3225	1893886	1406	0.99146	0.66254
Francisella_tularensis_NE061598_uid161973	NC_017453	0.3226	1892681	1836	0.95207	0.86706
Francisella_tularensis_SCHU_S4_uid57589	NC_006570	0.3225	1892775	1556	0.95437	0.73697
Francisella_tularensis_TI0902_uid89373	NC_016937	0.3225	1892744	1544	0.98575	0.75458
Francisella_tularensis_TIGB03_uid89379	NC_016933	0.3229	1968651	1624	0.98645	0.75744
Francisella_tularensis_WY96_3418_uid58811	NC_009257	0.3226	1898476	1634	0.95042	0.76767
Francisella_TX077308_uid68321	NC_015696	0.3286	2035931	1976	0.97064	0.98409
Frankia_alni_ACN14a_uid58695	NC_008278	0.7282	7497934	6700	0.87044	0.96428
Frankia_CcI3_uid58397	NC_007777	0.7007	5433628	4499	0.94843	0.89361
Frankia_EAN1pec_uid58367	NC_009921	0.7115	8982042	7191	0.95202	0.89396
Frankia_EuI1c_uid42615	NC_014666	0.7231	8815781	7083	0.9695	0.95388
Frankia_symbiont_of_Datisca_glomerata_uid46257	NC_015656	0.7003	5323186	4202	0.91432	0.83431
Frateuria_aurantia_DSM_6220_uid81775	NC_017033	0.6339	3603458	3101	0.95614	0.90423
Fusobacterium_3_1_36A2_uid55995	NC_022196	0.2712	2268272	2151	0.99488	0.97494
Fusobacterium_4_8_uid205051	NC_021281	0.271	2261267	2107	0.99383	0.96809
Fusobacterium_nucleatum_ATCC_25586_uid57885	NC_003454	0.2715	2174500	1983	0.98739	0.95605
Gallibacterium_anatis_UMN179_uid66567	NC_015460	0.3987	2687335	2494	0.96511	0.96472
Gallionella_capsiferriformans_ES_2_uid51505	NC_014394	0.5275	3162471	2894	0.95818	0.92556
gamma_proteobacterium_HdN1_uid51635	NC_014366	0.5325	4587455	3763	0.96093	0.91129
Gardnerella_vaginalis_409_05_uid43211	NC_013721	0.4201	1617545	1263	0.94695	0.9373
Gardnerella_vaginalis_ATCC_14019_uid55487	NC_014644	0.4136	1667350	1365	0.91501	0.98114
Gardnerella_vaginalis_HMP9231_uid162045	NC_017456	0.4122	1726519	1317	0.94912	0.95565
Geitlerinema_PCC_7407_uid183007	NC_019703	0.5846	4681111	3815	0.97116	0.89731
Gemmatimonas_aurantiaca_T_27_uid58813	NC_012489	0.6427	4636964	3935	0.97255	0.97131
Geobacillus_C56_T3_uid49467	NC_014206	0.5249	3650813	3315	0.94871	0.84588
Geobacillus_HH01_uid188479	NC_020210	0.5228	3583134	3459	0.94709	0.88732
Geobacillus_JF8_uid215234	NC_022080	0.5287	3446282	3483	0.92707	0.91214
Geobacillus_kaustophilus_HTA426_uid58227	NC_006510	0.5208	3544776	3497	0.93079	0.8783
Geobacillus_thermodenitrificans_NG80_2_uid58829	NC_009328	0.49	3550319	3392	0.96226	0.89571
Geobacillus_thermoglucosidasius_C56_YS93_uid48129	NC_015660	0.4395	3893306	3676	0.94804	0.85605
Geobacillus_thermoleovorans_CCB_US3_UF5_uid82949	NC_016593	0.5227	3596620	3881	0.87632	0.91794
Geobacillus_WCH70_uid59045	NC_012793	0.4283	3464618	3128	0.96579	0.85653
Geobacillus_Y412MC52_uid55381	NC_014915	0.5242	3628883	3420	0.93713	0.86225
Geobacillus_Y412MC61_uid41171	NC_013411	0.5242	3622844	3407	0.93806	0.85272
Geobacillus_Y4_1MC1_uid55779	NC_014650	0.4401	3840330	3605	0.95228	0.86148
Geobacter_bemidjiensis_Bem_uid58749	NC_011146	0.6026	4615150	4057	0.93961	0.94286
Geobacter_FRC_32_uid58543	NC_011979	0.5347	4304501	3798	0.96076	0.92449
Geobacter_lovleyi_SZ_uid58713	NC_010814	0.5477	3917761	3606	0.9559	0.95247
Geobacter_M18_uid55771	NC_014973	0.6117	5277406	4434	0.95128	0.93215
Geobacter_M21_uid59037	NC_012918	0.6047	4745806	4080	0.96004	0.9434
Geobacter_metallireducens_GS_15_uid57731	NC_007517	0.595	3997420	3549	0.94392	0.93863
Geobacter_sulfurreducens_KN400_uid161977	NC_017454	0.6103	3714272	3322	0.9425	0.94965
Geobacter_sulfurreducens_PCA_uid57743	NC_002939	0.6093	3814128	3430	0.94635	0.95442
Geobacter_uraniireducens_Rf4_uid58475	NC_009483	0.5423	5136364	4358	0.96626	0.88689
Geodermatophilus_obscurus_DSM_43160_uid43725	NC_013757	0.7398	5322497	4810	0.94573	0.90998
Glaciecola_4H_3_7_YE_5_uid66595	NC_015497	0.4417	5052309	4233	0.97803	0.95545
Glaciecola_nitratireducens_FR1064_uid73759	NC_016041	0.4229	4134229	3654	0.94335	0.96717
Glaciecola_psychrophila_170_uid193711	NC_020514	0.4036	5413691	5618	0.87646	0.97389
Gloeobacter_JS_uid225602	NC_022600	0.6053	4724791	4507	0.92345	0.95898
Gloeobacter_violaceus_PCC_7421_uid58011	NC_005125	0.6199	4659019	4430	0.95575	0.93569
Gloeocapsa_PCC_7428_uid183112	NC_019745	0.4326	5431448	4685	0.96606	0.933
Gluconacetobacter_diazotrophicus_PAl_5_uid59075	NC_011365	0.6637	3887492	3472	0.94383	0.92335
Gluconacetobacter_diazotrophicus_PAl_5_uid61587	NC_010125	0.6643	3944163	3775	0.89827	0.93313
Gluconacetobacter_xylinus_NBRC_3288_uid46523	NC_016027	0.6091	3136818	2811	0.96086	0.91065
Gluconobacter_oxydans_621H_uid58239	NC_006677	0.6107	2702173	2432	0.95888	0.91093
Gluconobacter_oxydans_H24_uid179202	NC_019396	0.5624	3602424	3469	0.92735	0.90415
Gordonia_bronchialis_DSM_43247_uid41403	NC_013441	0.6707	5208602	4616	0.96187	0.91301
Gordonia_KTR9_uid174812	NC_018581	0.6776	5441391	4741	0.96119	0.93978
Gordonia_polyisoprenivorans_VH2_uid86651	NC_016906	0.6701	5669805	4945	0.96663	0.95181
Gordonibacter_pamelaeae_7_10_1_b_uid197167	NC_021021	0.6042	3608022	2021	0.93666	0.62004
Gramella_forsetii_KT0803_uid58881	NC_008571	0.3661	3798465	3584	0.95368	0.98077
Granulibacter_bethesdensis_CGDNIH1_uid58661	NC_008343	0.5907	2708355	2433	0.94656	0.94038
Granulicella_mallensis_MP5ACTX8_uid49957	NC_016631	0.579	6237577	4815	0.96573	0.88453
Haemophilus_ducreyi_35000HP_uid57625	NC_002940	0.3822	1698955	1717	0.90506	0.92831
Haemophilus_influenzae_10810_uid86647	NC_016809	0.3814	1981535	1903	0.96689	0.96995
Haemophilus_influenzae_86_028NP_uid58093	NC_007146	0.3815	1914490	1792	0.97656	0.95837
Haemophilus_influenzae_F3031_uid62123	NC_014920	0.3822	1985832	1770	0.97966	0.89105
Haemophilus_influenzae_F3047_uid62097	NC_014922	0.3822	2007018	1786	0.96696	0.87843
Haemophilus_influenzae_KR494_uid219323	NC_022356	0.3805	1856176	1742	0.95178	0.95451
Haemophilus_influenzae_PittEE_uid58591	NC_009566	0.3804	1813033	1612	0.95285	0.86681
Haemophilus_influenzae_PittGG_uid58593	NC_009567	0.38	1887192	1661	0.94641	0.80739
Haemophilus_influenzae_R2846_uid161921	NC_017452	0.3801	1819370	1636	0.98105	0.94858
Haemophilus_influenzae_R2866_uid161923	NC_017451	0.3807	1932306	1795	0.97771	0.96111
Haemophilus_influenzae_Rd_KW20_uid57771	NC_000907	0.3814	1830138	1610	0.98198	0.89473
Haemophilus_parainfluenzae_T3T1_uid72801	NC_015964	0.3957	2086875	1975	0.97519	0.9742
Haemophilus_parasuis_SH0165_uid59273	NC_011852	0.3999	2269156	2021	0.95497	0.86976
Haemophilus_parasuis_ZJ0906_uid209117	NC_021521	0.4005	2324740	2211	0.96065	0.89318
Haemophilus_somnus_129PT_uid57929	NC_008309	0.3719	2007700	1792	0.97488	0.96786
Haemophilus_somnus_2336_uid57979	NC_010519	0.3737	2263857	1980	0.97676	0.93974
Hahella_chejuensis_KCTC_2396_uid58483	NC_007645	0.5386	7215267	6773	0.92027	0.93546
Halalkalicoccus_jeotgali_B3_uid50305	NC_014297	0.6495	2809118	3035	0.9285	0.96374
Halanaerobium_hydrogeniformans_uid60191	NC_014654	0.3316	2613117	2295	0.99302	0.91379
Halanaerobium_praevalens_DSM_2228_uid161959	NC_017455	0.3029	2309262	2068	0.99564	0.95812
Haliangium_ochraceum_DSM_14365_uid41425	NC_013440	0.6948	9446314	6719	0.96606	0.94113
Haliscomenobacter_hydrossis_DSM_1100_uid66777	NC_015510	0.4713	8371686	6451	0.96853	0.91398
Haloarcula_hispanica_ATCC_33960_uid72475	NC_015943	0.57	488918	456	0.9364	0.86612
Haloarcula_hispanica_ATCC_33960_uid72475	NC_015948	0.6369	2995271	3041	0.96514	0.97249
Haloarcula_marismortui_ATCC_43049_uid57719	NC_006396	0.6236	3131724	3134	0.95724	0.95087
Haloarcula_marismortui_ATCC_43049_uid57719	NC_006397	0.5722	288050	281	0.86832	0.85614
Halobacillus_halophilus_DSM_2266_uid162033	NC_017668	0.4182	4150632	4112	0.93604	0.94546
Halobacterium_NRC_1_uid57769	NC_002607	0.6791	2014239	2075	0.92385	0.95563
Halobacterium_salinarum_R1_uid61571	NC_010364	0.6801	2000962	2110	0.92985	0.97466
Halobacteroides_halobius_DSM_5150_uid184862	NC_019978	0.3245	2649255	2468	0.98906	0.94356
Haloferax_mediterranei_ATCC_33500_uid167315	NC_017941	0.6112	2948884	2951	0.94578	0.92417
Haloferax_volcanii_DS2_uid46845	NC_013967	0.6663	2847757	2945	0.92393	0.9666
Halogeometricum_borinquense_DSM_11551_uid54919	NC_014729	0.6106	2820544	2893	0.94504	0.95161
Halomicrobium_mukohataei_DSM_12286_uid59107	NC_013202	0.6562	3110487	3173	0.92467	0.9607
Halomonas_elongata_DSM_2581_uid52781	NC_014532	0.636	4061296	3473	0.98473	0.93519
halophilic_archaeon_DL31_uid72619	NC_015954	0.6389	2913689	2816	0.93963	0.875
Halopiger_xanaduensis_SH_6_uid68105	NC_015666	0.6598	3668009	3588	0.94816	0.96074
Haloquadratum_walsbyi_C23_uid162019	NC_017459	0.4778	3148033	2570	0.97003	0.8377
Haloquadratum_walsbyi_DSM_16790_uid58673	NC_008212	0.4786	3132494	2607	0.96471	0.86783
Halorhabdus_tiamatea_SARL4B_uid214082	NC_021921	0.6336	2815791	2743	0.94203	0.93623
Halorhabdus_utahensis_DSM_12940_uid59189	NC_013158	0.629	3116795	2998	0.94596	0.95488
Halorhodospira_halophila_SL1_uid58473	NC_008789	0.6798	2678452	2407	0.97673	0.96828
Halorubrum_lacusprofundi_ATCC_49239_uid58807	NC_012028	0.5714	525943	473	0.9408	0.78621
Halorubrum_lacusprofundi_ATCC_49239_uid58807	NC_012029	0.6672	2735295	2711	0.94983	0.96913
Haloterrigena_turkmenica_DSM_5511_uid43501	NC_013743	0.6583	3889038	3739	0.95827	0.9382
Halothece_PCC_7418_uid183338	NC_019779	0.4292	4179170	3708	0.97006	0.94137
Halothermothrix_orenii_H_168_uid58585	NC_011899	0.3788	2578146	2342	0.98975	0.9235
Halothiobacillus_neapolitanus_c2_uid41317	NC_013422	0.5471	2582886	2357	0.94696	0.92961
Halovivax_ruber_XH_70_uid184819	NC_019964	0.6433	3223876	3099	0.94353	0.96533
Halyomorpha_halys_symbiont_uid222821	NC_022547	0.3056	1151074	825	0.96363	0.94982
Helicobacter_acinonychis_Sheeba_uid58685	NC_008229	0.3817	1553927	1613	0.95226	0.95581
Helicobacter_bizzozeronii_CIII_1_uid68141	NC_015674	0.4576	1755458	1894	0.92185	0.96145
Helicobacter_cetorum_MIT_00_7128_uid162217	NC_017737	0.3453	1947646	1717	0.97728	0.94111
Helicobacter_cetorum_MIT_99_5656_uid162215	NC_017735	0.3555	1833666	1674	0.9773	0.94239
Helicobacter_cinaedi_ATCC_BAA_847_uid193765	NC_020555	0.3834	2240130	2321	0.96897	0.94934
Helicobacter_cinaedi_PAGU611_uid162219	NC_017761	0.3863	2078348	2096	0.96708	0.95523
Helicobacter_felis_ATCC_49179_uid61409	NC_014810	0.445	1672681	1653	0.95946	0.93957
Helicobacter_heilmannii_ASB1_4_uid182935	NC_019674	0.4737	1804601	1928	0.88329	0.88192
Helicobacter_hepaticus_ATCC_51449_uid57737	NC_004917	0.3593	1799146	1876	0.94029	0.97458
Helicobacter_mustelae_12198_uid46647	NC_013949	0.4246	1578097	1398	0.95708	0.88726
Helicobacter_pylori_2017_uid161151	NC_017374	0.393	1548238	1593	0.92906	0.96668
Helicobacter_pylori_2018_uid161159	NC_017381	0.3929	1562832	1603	0.92264	0.97366
Helicobacter_pylori_26695_uid178201	NC_018939	0.3887	1667892	1594	0.95232	0.93935
Helicobacter_pylori_26695_uid57787	NC_000915	0.3887	1667867	1469	0.97957	0.88882
Helicobacter_pylori_35A_uid49903	NC_017360	0.3886	1566655	1470	0.95374	0.92724
Helicobacter_pylori_51_uid161925	NC_017382	0.3876	1589954	1415	0.97738	0.90688
Helicobacter_pylori_83_uid161153	NC_017375	0.3872	1617426	1609	0.95587	0.97899
Helicobacter_pylori_908_uid159985	NC_017357	0.3929	1549666	1595	0.92413	0.97037
Helicobacter_pylori_Aklavik117_uid182201	NC_019560	0.388	1614447	1520	0.95592	0.94843
Helicobacter_pylori_Aklavik86_uid182202	NC_019563	0.3925	1494183	1374	0.96724	0.94658
Helicobacter_pylori_B38_uid59415	NC_012973	0.3915	1576758	1382	0.98118	0.88801
Helicobacter_pylori_B8_uid49873	NC_014256	0.3879	1673997	1702	0.91715	0.98052
Helicobacter_pylori_Cuz20_uid159987	NC_017358	0.3886	1635449	1564	0.94501	0.95478
Helicobacter_pylori_ELS37_uid158157	NC_017063	0.3888	1664587	1570	0.9414	0.92897
Helicobacter_pylori_F16_uid161145	NC_017368	0.3888	1575399	1500	0.98	0.9652
Helicobacter_pylori_F30_uid159991	NC_017365	0.3882	1570564	1478	0.98714	0.97007
Helicobacter_pylori_F32_uid161139	NC_017366	0.3886	1578824	1489	0.98589	0.96136
Helicobacter_pylori_F57_uid161143	NC_017367	0.3872	1609006	1520	0.97894	0.96875
Helicobacter_pylori_G27_uid59305	NC_011333	0.3889	1652982	1493	0.97052	0.92884
Helicobacter_pylori_Gambia94_24_uid159493	NC_017371	0.3912	1709911	1604	0.93765	0.921
Helicobacter_pylori_HPAG1_uid58517	NC_008086	0.3908	1596366	1531	0.9595	0.96899
Helicobacter_pylori_HUP_B14_uid162213	NC_017733	0.3905	1599280	1493	0.95378	0.93684
Helicobacter_pylori_India7_uid161149	NC_017372	0.3889	1675918	1600	0.94125	0.92848
Helicobacter_pylori_J99_uid57789	NC_000921	0.3918	1643831	1488	0.97043	0.93644
Helicobacter_pylori_Lithuania75_uid159491	NC_017362	0.3891	1624644	1546	0.93855	0.92656
Helicobacter_pylori_OK113_uid193715	NC_020508	0.3873	1616617	1520	0.98223	0.95827
Helicobacter_pylori_OK310_uid193716	NC_020509	0.3877	1591278	1491	0.98457	0.9551
Helicobacter_pylori_P12_uid59327	NC_011498	0.388	1673813	1568	0.97385	0.94727
Helicobacter_pylori_PeCan18_uid162211	NC_017742	0.3901	1660685	1495	0.95719	0.91088
Helicobacter_pylori_PeCan4_uid53539	NC_014555	0.3894	1629557	1555	0.93311	0.94712
Helicobacter_pylori_Puno120_uid159611	NC_017378	0.3892	1624979	1525	0.93967	0.93476
Helicobacter_pylori_Puno135_uid161157	NC_017379	0.3882	1646139	1573	0.94723	0.95881
Helicobacter_pylori_Rif1_uid178202	NC_018937	0.3887	1667883	1595	0.95109	0.94106
Helicobacter_pylori_Rif2_uid178203	NC_018938	0.3887	1667890	1591	0.95097	0.938
Helicobacter_pylori_Sat464_uid159467	NC_017359	0.3911	1560342	1502	0.94274	0.95675
Helicobacter_pylori_Shi112_uid162207	NC_017741	0.3877	1663456	1564	0.9514	0.94356
Helicobacter_pylori_Shi169_uid162209	NC_017740	0.3886	1616909	1525	0.95147	0.94836
Helicobacter_pylori_Shi417_uid162205	NC_017739	0.3877	1665719	1548	0.95025	0.93993
Helicobacter_pylori_Shi470_uid59165	NC_010698	0.3891	1608548	1566	0.92975	0.93573
Helicobacter_pylori_SJM180_uid53541	NC_014560	0.3889	1658051	1581	0.94054	0.95381
Helicobacter_pylori_SNT49_uid159615	NC_017376	0.3899	1607577	1515	0.93993	0.92889
Helicobacter_pylori_SouthAfrica20_uid216150	NC_022130	0.3856	1622903	1702	0.92538	0.97704
Helicobacter_pylori_SouthAfrica7_uid159989	NC_017361	0.3849	1653913	1543	0.94815	0.92302
Helicobacter_pylori_uid159983	NC_017354	0.3894	1568826	1405	0.99145	0.91765
Helicobacter_pylori_UM032_uid203025	NC_021215	0.3882	1599441	1415	0.93992	0.79402
Helicobacter_pylori_UM037_uid203027	NC_021217	0.3889	1692823	1637	0.93463	0.93235
Helicobacter_pylori_UM066_uid203028	NC_021218	0.3861	1657873	1580	0.9462	0.9303
Helicobacter_pylori_UM298_uid213226	NC_021882	0.3881	1604216	1553	0.94204	0.94265
Helicobacter_pylori_UM299_uid203026	NC_021216	0.3881	1601149	1576	0.94289	0.95624
Helicobacter_pylori_v225d_uid159639	NC_017355	0.3897	1588278	1540	0.92207	0.92992
Helicobacter_pylori_XZ274_uid165869	NC_017926	0.3866	1634138	1412	0.93413	0.78093
Heliobacterium_modesticaldum_Ice1_uid58279	NC_010337	0.5697	3075407	2999	0.89029	0.90971
Herbaspirillum_seropedicae_SmR1_uid50427	NC_014323	0.634	5513887	4735	0.94952	0.91848
Herminiimonas_arsenicoxydans_uid58291	NC_009138	0.5429	3424307	3294	0.93594	0.90357
Herpetosiphon_aurantiacus_DSM_785_uid58599	NC_009972	0.5071	6346587	4977	0.98352	0.95177
Hippea_maritima_DSM_10411_uid65267	NC_015318	0.3747	1694430	1677	0.98032	0.94266
Hirschia_baltica_ATCC_49814_uid59365	NC_012982	0.4523	3455622	3119	0.97755	0.9543
Hydrogenobacter_thermophilus_TK_6_uid159875	NC_017161	0.44	1742932	1869	0.9695	0.96331
Hydrogenobacter_thermophilus_TK_6_uid45927	NC_013799	0.44	1743135	1893	0.96513	0.96974
Hydrogenobaculum_HO_uid190882	NC_020411	0.3475	1552931	1579	0.97403	0.96125
Hydrogenobaculum_SN_uid46251	NC_020814	0.3475	1552931	1575	0.97523	0.9582
Hydrogenobaculum_Y04AAS1_uid58857	NC_011126	0.3484	1559514	1629	0.97483	0.98267
Hyperthermus_butylicus_DSM_5456_uid57755	NC_008818	0.5373	1667163	1603	0.9844	0.85435
Hyphomicrobium_denitrificans_1NES1_uid179904	NC_021172	0.597	3808687	3842	0.90968	0.91158
Hyphomicrobium_denitrificans_ATCC_51888_uid50325	NC_014313	0.6081	3638969	3512	0.95757	0.92926
Hyphomicrobium_MC1_uid68453	NC_015717	0.5917	4757528	4891	0.90104	0.92138
Hyphomonas_neptunium_ATCC_15444_uid58433	NC_008358	0.6193	3705021	3505	0.95606	0.95606
Idiomarina_loihiensis_GSL_199_uid205256	NC_021286	0.4703	2839759	2649	0.98112	0.98372
Idiomarina_loihiensis_L2TR_uid58087	NC_006512	0.4704	2839318	2628	0.98211	0.97691
Ignavibacterium_album_JCM_16511_uid162097	NC_017464	0.3393	3658997	3195	0.97089	0.97332
Ignicoccus_hospitalis_KIN4_I_uid58365	NC_009776	0.5652	1297538	1434	0.98605	0.95476
Ignisphaera_aggregans_DSM_17230_uid51875	NC_014471	0.3568	1875953	1930	0.96217	0.91976
Ilyobacter_polytropus_DSM_2926_uid59769	NC_014632	0.3453	2046464	1889	0.98517	0.94275
Intrasporangium_calvum_DSM_43043_uid61729	NC_014830	0.707	4024382	3563	0.9694	0.95705
Isoptericola_variabilis_225_uid67501	NC_015588	0.7388	3307740	2881	0.95765	0.94035
Isosphaera_pallida_ATCC_43644_uid62207	NC_014962	0.6244	5472964	3690	0.95691	0.87465
Jannaschia_CCS1_uid58147	NC_007802	0.6233	4317977	4212	0.97008	0.94868
Janthinobacterium_Marseille_uid58603	NC_009659	0.5423	4110251	3697	0.97538	0.92272
Jonesia_denitrificans_DSM_20603_uid59053	NC_013174	0.5841	2749646	2511	0.94504	0.94466
Kangiella_koreensis_DSM_16069_uid59209	NC_013166	0.4368	2852073	2632	0.97872	0.97686
Ketogulonicigenium_vulgare_WSH_001_uid161161	NC_017384	0.6169	2766400	2596	0.94607	0.90895
Ketogulonicigenium_vulgare_Y25_uid59581	NC_014625	0.6172	2776084	2744	0.95189	0.92362
Kineococcus_radiotolerans_SRS30216_uid58067	NC_009664	0.7443	4761183	4480	0.94709	0.95908
Kitasatospora_setae_KM_6054_uid77027	NC_016109	0.7419	8783278	7566	0.95678	0.97665
Klebsiella_oxytoca_E718_uid170256	NC_018106	0.5601	6097032	5701	0.95877	0.90123
Klebsiella_oxytoca_KCTC_1686_uid83159	NC_016612	0.5604	5974109	5488	0.96701	0.94212
Klebsiella_pneumoniae_1084_uid174151	NC_018522	0.5741	5386705	4962	0.95264	0.93548
Klebsiella_pneumoniae_342_uid59145	NC_011283	0.5728	5641239	5423	0.9467	0.93447
Klebsiella_pneumoniae_CG43_uid223021	NC_022566	0.5762	5166857	4791	0.96931	0.93629
Klebsiella_pneumoniae_HS11286_uid84387	NC_016845	0.5748	5333942	5316	0.94093	0.94146
Klebsiella_pneumoniae_JM45_uid215235	NC_022082	0.5753	5273813	4872	0.95587	0.89129
Klebsiella_pneumoniae_KCTC_2242_uid162147	NC_017540	0.5755	5259571	4923	0.97014	0.9299
Klebsiella_pneumoniae_MGH_78578_uid57619	NC_009648	0.5747	5315120	4775	0.97863	0.90264
Klebsiella_pneumoniae_NTUH_K2044_uid59073	NC_012731	0.5767	5248520	4992	0.95392	0.95507
Klebsiella_pneumoniae_uid203334	NC_021232	0.5716	5270770	5135	0.97059	0.90486
Klebsiella_variicola_At_22_uid42113	NC_013850	0.5757	5458505	5057	0.97627	0.93486
Kocuria_rhizophila_DC2201_uid59099	NC_010617	0.7116	2697540	2357	0.9529	0.97993
Kosmotoga_olearia_TBF_19_5_1_uid59205	NC_012785	0.4154	2302126	2118	0.96506	0.91536
Kribbella_flavida_DSM_17836_uid43465	NC_013729	0.7056	7579488	6943	0.97162	0.95525
Krokinobacter_4H_3_7_5_uid66593	NC_015496	0.3728	3389993	2978	0.98086	0.98615
Kyrpidia_tusciae_DSM_2912_uid48361	NC_014098	0.5911	3384766	3150	0.9565	0.88487
Kytococcus_sedentarius_DSM_20547_uid59071	NC_013169	0.7162	2785024	2554	0.95732	0.94365
Lacinutrix_5H_3_7_4_uid68067	NC_015638	0.3082	3296168	2967	0.98988	0.97769
Lactobacillus_acidophilus_30SC_uid63605	NC_015214	0.3814	2078001	2037	0.95778	0.93933
Lactobacillus_acidophilus_La_14_uid201479	NC_021181	0.347	1991579	1876	0.97601	0.97238
Lactobacillus_acidophilus_NCFM_uid57685	NC_006814	0.3471	1993560	1864	0.97532	0.96496
Lactobacillus_amylovorus_GRL1118_uid160233	NC_017470	0.3814	1894401	1842	0.96525	0.93628
Lactobacillus_amylovorus_GRL_1112_uid61179	NC_014724	0.3819	2067702	2054	0.96299	0.9419
Lactobacillus_brevis_ATCC_367_uid57989	NC_008497	0.4621	2291220	2185	0.95926	0.94713
Lactobacillus_brevis_KB290_uid195560	NC_020819	0.4611	2395134	2391	0.94688	0.98093
Lactobacillus_buchneri_NRRL_B_30929_uid66205	NC_015428	0.4441	2506301	2314	0.96413	0.92113
Lactobacillus_buchneri_uid73657	NC_018610	0.4436	2500564	2314	0.98228	0.96272
Lactobacillus_casei_ATCC_334_uid57985	NC_008526	0.4661	2895264	2744	0.94424	0.91232
Lactobacillus_casei_BD_II_uid162119	NC_017474	0.4633	3069926	3134	0.91289	0.94111
Lactobacillus_casei_BL23_uid59237	NC_010999	0.4633	3079196	2997	0.95929	0.94386
Lactobacillus_casei_LC2W_uid162121	NC_017473	0.4636	3039042	3121	0.91092	0.9502
Lactobacillus_casei_LOCK919_uid210959	NC_021721	0.4624	3113601	3071	0.9264	0.94928
Lactobacillus_casei_W56_uid178736	NC_018641	0.4633	3075780	3063	0.94547	0.92939
Lactobacillus_casei_Zhang_uid50673	NC_014334	0.4651	2861848	2803	0.92008	0.94711
Lactobacillus_crispatus_ST1_uid48359	NC_014106	0.3687	2043161	2021	0.96635	0.96923
Lactobacillus_delbrueckii_bulgaricus_2038_uid161929	NC_017469	0.4968	1872918	1792	0.97544	0.90663
Lactobacillus_delbrueckii_bulgaricus_ATCC_11842_uid58647	NC_008054	0.4971	1864998	1529	0.95094	0.75375
Lactobacillus_delbrueckii_bulgaricus_ATCC_BAA_365_uid57987	NC_008529	0.4968	1856951	1708	0.91744	0.81827
Lactobacillus_delbrueckii_bulgaricus_ND02_uid60621	NC_014727	0.4955	2125753	2012	0.93986	0.89535
Lactobacillus_fermentum_CECT_5716_uid162003	NC_017465	0.5139	2100449	1051	0.99619	0.44121
Lactobacillus_fermentum_F6_uid203391	NC_021235	0.5167	2064620	2006	0.97507	0.94265
Lactobacillus_fermentum_IFO_3956_uid58865	NC_010610	0.5146	2098685	1843	0.97938	0.83875
Lactobacillus_gasseri_ATCC_33323_uid57687	NC_008530	0.3525	1894360	1755	0.97151	0.95571
Lactobacillus_helveticus_CNRZ32_uid212302	NC_021744	0.3692	2225962	1685	0.96973	0.68713
Lactobacillus_helveticus_DPC_4571_uid58761	NC_010080	0.3707	2080931	1610	0.98819	0.71441
Lactobacillus_helveticus_H10_uid162017	NC_017467	0.3678	2145899	1953	0.96415	0.83171
Lactobacillus_helveticus_R0052_uid174439	NC_018528	0.3679	2129206	2011	0.95922	0.83506
Lactobacillus_johnsonii_DPC_6026_uid162057	NC_017477	0.3478	1966342	1772	0.98419	0.94117
Lactobacillus_johnsonii_FI9785_uid41735	NC_013504	0.3448	1755993	1710	0.98128	0.96938
Lactobacillus_johnsonii_NCC_533_uid58029	NC_005362	0.3461	1992676	1821	0.98737	0.96562
Lactobacillus_kefiranofaciens_ZW3_uid67985	NC_015602	0.3769	2113023	1908	0.97117	0.85352
Lactobacillus_paracasei_8700_2_uid55295	NC_022112	0.4639	2939026	2692	0.97176	0.92831
Lactobacillus_plantarum_16_uid209042	NC_021514	0.4474	3044678	2778	0.96868	0.9492
Lactobacillus_plantarum_JDM1_uid59361	NC_012984	0.4466	3197759	2947	0.97556	0.95642
Lactobacillus_plantarum_P8_uid203333	NC_021224	0.4479	3033566	2892	0.94087	0.95641
Lactobacillus_plantarum_ST_III_uid53537	NC_014554	0.4457	3254376	2996	0.95827	0.9444
Lactobacillus_plantarum_WCFS1_uid62911	NC_004567	0.4446	3308273	3014	0.9708	0.94661
Lactobacillus_plantarum_ZJ316_uid188689	NC_020229	0.4464	3203964	3159	0.94207	0.97254
Lactobacillus_reuteri_DSM_20016_uid58471	NC_009513	0.3887	1999618	1900	0.98421	0.9502
Lactobacillus_reuteri_I5007_uid208677	NC_021494	0.3898	1947706	1891	0.9688	0.986
Lactobacillus_reuteri_JCM_1112_uid58875	NC_010609	0.3887	2039414	1820	0.99065	0.90014
Lactobacillus_reuteri_SD2112_uid55357	NC_015697	0.3903	2264399	2246	0.96571	0.97879
Lactobacillus_reuteri_TD1_uid213089	NC_021872	0.3877	2145445	1945	0.9748	0.96341
Lactobacillus_rhamnosus_ATCC_8530_uid162169	NC_017491	0.4676	2960339	2886	0.90159	0.95767
Lactobacillus_rhamnosus_GG_uid161983	NC_017482	0.4669	3005051	2834	0.94213	0.94179
Lactobacillus_rhamnosus_GG_uid59313	NC_013198	0.4669	3010111	2913	0.91967	0.94597
Lactobacillus_rhamnosus_Lc_705_uid59315	NC_013199	0.4674	2968598	2878	0.92251	0.963
Lactobacillus_rhamnosus_LOCK900_uid210957	NC_021723	0.4679	2883376	2827	0.9052	0.95556
Lactobacillus_rhamnosus_LOCK908_uid210958	NC_021725	0.4676	2990900	2924	0.89466	0.94679
Lactobacillus_ruminis_ATCC_27782_uid73417	NC_015975	0.4346	2066652	1862	0.94898	0.84911
Lactobacillus_sakei_23K_uid58281	NC_007576	0.4125	1884661	1871	0.96579	0.9842
Lactobacillus_salivarius_CECT_5713_uid162005	NC_017481	0.3289	1828169	1350	0.99333	0.73079
Lactobacillus_salivarius_UCC118_uid58233	NC_007929	0.3294	1827111	1717	0.97379	0.94303
Lactobacillus_sanfranciscensis_TMW_1_1304_uid72937	NC_015978	0.347	1298316	1217	0.96795	0.88305
Lactococcus_garvieae_ATCC_49156_uid73413	NC_015930	0.3882	1950135	1947	0.97123	0.96974
Lactococcus_garvieae_Lg2_uid161935	NC_017490	0.3876	1963964	1968	0.97052	0.96757
Lactococcus_lactis_cremoris_A76_uid160937	NC_017492	0.3587	2452616	2643	0.94967	0.96911
Lactococcus_lactis_cremoris_KW2_uid219629	NC_022369	0.3574	2427048	2268	0.98412	0.96959
Lactococcus_lactis_cremoris_MG1363_uid58837	NC_009004	0.3574	2529478	2434	0.97	0.91123
Lactococcus_lactis_cremoris_NZ9000_uid167481	NC_017949	0.3574	2530294	2510	0.96454	0.9333
Lactococcus_lactis_cremoris_SK11_uid57983	NC_008527	0.3585	2438589	2381	0.95086	0.89274
Lactococcus_lactis_cremoris_UC509_9_uid179384	NC_019435	0.3587	2250427	1944	0.98919	0.82995
Lactococcus_lactis_CV56_uid160253	NC_017486	0.3523	2399458	2301	0.96392	0.92919
Lactococcus_lactis_Il1403_uid57671	NC_002662	0.3532	2365589	2321	0.97458	0.93742
Lactococcus_lactis_IO_1_uid192185	NC_020450	0.351	2421471	2224	0.96717	0.92875
Lactococcus_lactis_KF147_uid42831	NC_013656	0.3491	2598144	2444	0.97954	0.94363
Lactococcus_lactis_KLDS_4_0325_uid225028	NC_022593	0.3536	2589250	2587	0.96173	0.94817
Laribacter_hongkongensis_HLHK9_uid59265	NC_012559	0.6235	3169329	3235	0.87233	0.9508
Lawsonia_intracellularis_N343_uid186598	NC_020127	0.3328	1457568	1218	0.98275	0.96144
Lawsonia_intracellularis_PHE_MN1_00_uid61575	NC_008011	0.3328	1457619	1183	0.98055	0.93097
Leadbetterella_byssophila_DSM_17132_uid60161	NC_014655	0.4041	4059653	3465	0.97171	0.90681
Legionella_longbeachae_NSW150_uid46099	NC_013861	0.3711	4077332	3403	0.96885	0.91456
Legionella_pneumophila_2300_99_Alcoy_uid48801	NC_014125	0.3837	3516334	3190	0.96206	0.95192
Legionella_pneumophila_ATCC_43290_uid86885	NC_016811	0.3817	3359001	2926	0.97744	0.93739
Legionella_pneumophila_Corby_uid58733	NC_009494	0.3847	3576470	3204	0.96598	0.93674
Legionella_pneumophila_Lens_uid58209	NC_006369	0.3841	3345687	2878	0.97776	0.9284
Legionella_pneumophila_Lorraine_uid170535	NC_018139	0.3836	3467254	3069	0.96676	0.93537
Legionella_pneumophila_Paris_uid58211	NC_006368	0.3837	3503610	3027	0.97885	0.93
Legionella_pneumophila_Philadelphia_1_uid193710	NC_020521	0.3833	3434224	3246	0.92421	0.96092
Legionella_pneumophila_Philadelphia_1_uid57609	NC_002942	0.3826	3397754	2943	0.97009	0.92424
Legionella_pneumophila_Thunder_Bay_uid206517	NC_021350	0.3823	3455167	2998	0.98165	0.92809
Legionella_pneumophila_uid170534	NC_018140	0.3835	3492535	3059	0.97025	0.9304
Leifsonia_xyli_CTCB07_uid57759	NC_006087	0.6767	2584158	2028	0.95414	0.7448
Leifsonia_xyli_cynodontis_DSM_46306_uid221294	NC_022438	0.6834	2686418	2470	0.90445	0.85364
Leptolyngbya_PCC_7376_uid182928	NC_019683	0.4386	5125950	4228	0.93614	0.82304
Leptospira_biflexa_serovar_Patoc__Patoc_1__Ames__uid58511	NC_010842	0.3889	3603977	3277	0.98352	0.94239
Leptospira_biflexa_serovar_Patoc__Patoc_1__Ames__uid58511	NC_010845	0.3927	277995	266	0.97368	0.95571
Leptospira_biflexa_serovar_Patoc__Patoc_1__Paris__uid58993	NC_010602	0.3889	3599677	3390	0.96755	0.96215
Leptospira_biflexa_serovar_Patoc__Patoc_1__Paris__uid58993	NC_010843	0.3927	277655	276	0.94565	0.97026
Leptospira_borgpetersenii_serovar_Hardjo_bovis_JB197_uid58509	NC_008510	0.4022	3576473	2645	0.97504	0.76009
Leptospira_borgpetersenii_serovar_Hardjo_bovis_JB197_uid58509	NC_008511	0.4042	299762	235	0.97021	0.76
Leptospira_borgpetersenii_serovar_Hardjo_bovis_L550_uid58507	NC_008508	0.4023	3614446	2703	0.97854	0.76202
Leptospira_borgpetersenii_serovar_Hardjo_bovis_L550_uid58507	NC_008509	0.4016	317336	242	0.97933	0.74528
Leptospira_interrogans_serovar_Copenhageni_Fiocruz_L1_130_uid58065	NC_005823	0.3504	4277185	3399	0.96175	0.94343
Leptospira_interrogans_serovar_Copenhageni_Fiocruz_L1_130_uid58065	NC_005824	0.3498	350181	268	0.9888	0.90753
Leptospira_interrogans_serovar_Lai_56601_uid57881	NC_004342	0.3501	4338762	3409	0.96831	0.93433
Leptospira_interrogans_serovar_Lai_56601_uid57881	NC_004343	0.3514	359372	293	0.99317	0.96039
Leptospira_interrogans_serovar_Lai_IPAV_uid161957	NC_017551	0.3501	4349158	3418	0.96957	0.93404
Leptospira_interrogans_serovar_Lai_IPAV_uid161957	NC_017552	0.3514	359372	293	0.99317	0.95409
Leptospirillum_ferriphilum_ML_04_uid175904	NC_018649	0.5455	2406157	2471	0.86847	0.87556
Leptospirillum_ferrooxidans_C2_3_uid158171	NC_017094	0.5004	2559538	2417	0.92925	0.8469
Leptothrix_cholodnii_SP_6_uid58971	NC_010524	0.6889	4909403	4363	0.9663	0.97864
Leptotrichia_buccalis_C_1013_b_uid59211	NC_013192	0.2964	2465610	2220	0.98648	0.91326
Leuconostoc_C2_uid68743	NC_015734	0.379	1877273	1855	0.96334	0.98186
Leuconostoc_carnosum_JB16_uid176371	NC_018673	0.3724	1645096	1548	0.97674	0.97927
Leuconostoc_citreum_KM20_uid58481	NC_010471	0.3898	1796284	1702	0.98824	0.98018
Leuconostoc_gasicomitatum_LMG_18811_uid50385	NC_014319	0.3666	1954080	1912	0.97332	0.97028
Leuconostoc_gelidum_JB7_uid175682	NC_018631	0.3667	1893499	1796	0.96826	0.9629
Leuconostoc_kimchii_IMSNU_11154_uid48589	NC_014136	0.3799	2002721	2026	0.96051	0.98882
Leuconostoc_mesenteroides_ATCC_8293_uid57919	NC_008531	0.3771	2038396	1968	0.97611	0.9702
Leuconostoc_mesenteroides_J18_uid84337	NC_016805	0.3777	1896561	1803	0.9767	0.97078
Listeria_innocua_Clip11262_uid61567	NC_003212	0.3743	3011208	2968	0.98584	0.9584
Listeria_ivanovii_PAM_55_uid73473	NC_016011	0.3713	2928879	2650	0.98867	0.91384
Listeria_monocytogenes_07PF0776_uid162185	NC_017728	0.3804	2901562	2797	0.98426	0.94963
Listeria_monocytogenes_08_5923_uid43727	NC_013768	0.3796	2999054	2966	0.98111	0.97129
Listeria_monocytogenes_10403S_uid54461	NC_017544	0.3803	2903106	2814	0.98436	0.97158
Listeria_monocytogenes_ATCC_19117_uid175109	NC_018584	0.3799	2951805	2868	0.98186	0.97372
Listeria_monocytogenes_Clip80459_uid59317	NC_012488	0.3806	2912690	2766	0.9906	0.96072
Listeria_monocytogenes_EGD_e_uid61583	NC_003210	0.3798	2944528	2867	0.985	0.97345
Listeria_monocytogenes_EGD_uid223288	NC_022568	0.38	2907193	2848	0.98455	0.97158
Listeria_monocytogenes_Finland_1998_uid54443	NC_017547	0.3805	2874431	2762	0.98624	0.96905
Listeria_monocytogenes_FSL_R2_561_uid54441	NC_017546	0.3796	2973801	2910	0.9835	0.96266
Listeria_monocytogenes_HCC23_uid59203	NC_011660	0.3819	2976212	2974	0.97713	0.97746
Listeria_monocytogenes_J0161_uid54459	NC_017545	0.3786	3000464	2955	0.97868	0.96949
Listeria_monocytogenes_J1816_uid179734	NC_021829	0.3797	2947460	2794	0.97852	0.91529
Listeria_monocytogenes_J1_220_uid179735	NC_021830	0.3793	3032271	2985	0.97688	0.96652
Listeria_monocytogenes_L312_uid175768	NC_018642	0.3806	2912346	2821	0.98475	0.97473
Listeria_monocytogenes_La111_uid193768	NC_020557	0.3811	2776517	3131	0.94857	0.90992
Listeria_monocytogenes_M7_uid162131	NC_017537	0.3819	2976163	2977	0.97682	0.97715
Listeria_monocytogenes_N53_1_uid193767	NC_020558	0.381	2776847	3150	0.94761	0.90922
Listeria_monocytogenes_serotype_1_2b_SLCC2755_uid52455	NC_018587	0.3807	2966146	2877	0.98366	0.97518
Listeria_monocytogenes_serotype_4a_L99_uid161953	NC_017529	0.3819	2979198	2925	0.98529	0.97266
Listeria_monocytogenes_serotype_4b_F2365_uid57689	NC_002973	0.3804	2905187	2821	0.97944	0.96981
Listeria_monocytogenes_serotype_4b_LL195_uid182103	NC_019556	0.3803	2904662	2838	0.97744	0.97401
Listeria_monocytogenes_serotype_7_SLCC2482_uid174871	NC_018591	0.3801	2936689	2874	0.98469	0.97619
Listeria_monocytogenes_SLCC2372_uid174872	NC_018588	0.3795	2972810	2936	0.97956	0.97524
Listeria_monocytogenes_SLCC2376_uid175111	NC_018590	0.3826	2840185	2755	0.98039	0.98397
Listeria_monocytogenes_SLCC2378_uid175105	NC_018585	0.3799	2941360	2874	0.9826	0.97379
Listeria_monocytogenes_SLCC2479_uid175108	NC_018589	0.3795	2972172	2935	0.98092	0.97461
Listeria_monocytogenes_SLCC2540_uid175106	NC_018586	0.3793	2976958	2907	0.98348	0.98045
Listeria_monocytogenes_SLCC5850_uid175110	NC_018592	0.38	2907142	2865	0.98254	0.97169
Listeria_monocytogenes_SLCC7179_uid175107	NC_018593	0.3804	2882234	2826	0.98336	0.97748
Listeria_monocytogenes_strain_C1-387_uid212977	NC_021823	0.3796	2988947	2953	0.97324	0.97193
Listeria_monocytogenes_strain_J1776_uid212977	NC_021839	0.3799	2953719	2902	0.97863	0.97027
Listeria_monocytogenes_strain_J1817_uid212977	NC_021827	0.3799	2953716	2903	0.97933	0.96997
Listeria_monocytogenes_strain_J1926_uid212977	NC_021840	0.3799	2953708	2899	0.98102	0.96866
Listeria_monocytogenes_strain_J2-031_uid212977	NC_021837	0.3797	2958908	2924	0.97571	0.97206
Listeria_monocytogenes_strain_J2-064_uid212977	NC_021824	0.3798	2943218	2865	0.98185	0.97335
Listeria_monocytogenes_strain_J2-1091_uid212977	NC_021825	0.3798	2981886	2912	0.98008	0.96484
Listeria_monocytogenes_strain_N1-011A_uid212977	NC_021826	0.3801	3094342	3059	0.97646	0.96635
Listeria_monocytogenes_strain_R2-502_uid212977	NC_021838	0.3792	3034043	2984	0.97788	0.96654
Listeria_monocytogenes_uid43671	NC_013766	0.3795	3032288	3010	0.98106	0.97234
Listeria_seeligeri_serovar_1_2b_SLCC3954_uid46215	NC_013891	0.3738	2797636	2710	0.98155	0.97758
Listeria_welshimeri_serovar_6b_SLCC5334_uid61605	NC_008555	0.3635	2814130	2774	0.98161	0.97389
Listonella_anguillarum_M3_uid217771	NC_022223	0.4464	3063587	2719	0.96579	0.92824
Listonella_anguillarum_M3_uid217771	NC_022224	0.4408	988134	900	0.92111	0.92625
Lysinibacillus_sphaericus_C3_41_uid58945	NC_010382	0.3728	4639821	4584	0.95026	0.93057
Macrococcus_caseolyticus_JCSC5402_uid59003	NC_011999	0.3687	2102324	1951	0.98923	0.87927
Magnetococcus_MC_1_uid57833	NC_008576	0.5416	4719581	3716	0.96286	0.88784
Magnetospirillum_magneticum_AMB_1_uid58527	NC_007626	0.6509	4967148	4561	0.93093	0.92808
Mahella_australiensis_50_1_BON_uid66917	NC_015520	0.4345	3135972	2870	0.97351	0.92669
Mannheimia_haemolytica_D153_uid212303	NC_021743	0.4103	2681844	2641	0.96137	0.93242
Mannheimia_haemolytica_D171_uid212304	NC_021738	0.4113	2501382	2339	0.96237	0.91096
Mannheimia_haemolytica_D174_uid212305	NC_021739	0.4107	2702201	2687	0.95794	0.92924
Mannheimia_haemolytica_M42548_uid198769	NC_021082	0.4104	2731870	2803	0.95683	0.97068
Mannheimia_haemolytica_USDA_ARS_SAM_185_uid195457	NC_020834	0.4097	2544668	2537	0.95743	0.9755
Mannheimia_haemolytica_USDA_ARS_USMARC_183_uid195458	NC_020833	0.4101	2658332	2731	0.95239	0.96943
Mannheimia_haemolytica_USMARC_2286_uid213228	NC_021883	0.4106	2658507	2698	0.95885	0.96674
Mannheimia_succiniciproducens_MBEL55E_uid58197	NC_006300	0.4253	2314078	2370	0.88692	0.98778
Maricaulis_maris_MCS10_uid58689	NC_008347	0.6272	3368780	3063	0.96702	0.95826
Marinithermus_hydrothermalis_DSM_14884_uid65783	NC_015387	0.6807	2269167	2205	0.98049	0.96046
Marinitoga_piezophila_KA3_uid81629	NC_016751	0.2915	2231407	2033	0.99163	0.96321
Marinobacter_adhaerens_HP15_uid162009	NC_017506	0.5714	4421911	4180	0.9555	0.93056
Marinobacter_aquaeolei_VT8_uid59419	NC_008740	0.5727	4326849	3858	0.98704	0.93333
Marinobacter_BSs20148_uid171995	NC_018268	0.5413	4063864	3887	0.92642	0.93097
Marinobacter_hydrocarbonoclasticus_ATCC_49840_uid162203	NC_017067	0.5742	3989480	3784	0.94608	0.96887
Marinomonas_mediterranea_MMB_1_uid64753	NC_015276	0.4412	4684316	4121	0.97573	0.93121
Marinomonas_MWYL1_uid58715	NC_009654	0.4259	5100344	4439	0.98896	0.95767
Marinomonas_posidonica_IVIA_Po_181_uid67323	NC_015559	0.4428	3899940	3491	0.9788	0.96362
Marivirga_tractuosa_DSM_4126_uid60837	NC_014759	0.3551	4511574	3749	0.98052	0.94547
Megamonas_hypermegale_uid197163	NC_021041	0.305	2209938	2109	0.88715	0.72435
Megasphaera_elsdenii_DSM_20460_uid71135	NC_015873	0.5258	2474718	2219	0.94997	0.95818
Meiothermus_ruber_DSM_1279_uid198526	NC_021081	0.6338	3098881	3056	0.97055	0.97373
Meiothermus_ruber_DSM_1279_uid46661	NC_013946	0.6338	3097457	3014	0.97378	0.96419
Meiothermus_silvanus_DSM_9946_uid49485	NC_014212	0.6236	3249394	3072	0.96419	0.92216
Melioribacter_roseus_P3M_uid170941	NC_018178	0.4132	3300414	2840	0.98838	0.93942
Melissococcus_plutonius_ATCC_35311_uid66803	NC_015516	0.3142	1891014	1742	0.95866	0.93767
Melissococcus_plutonius_DAT561_uid89371	NC_016938	0.3144	1846178	1515	0.97557	0.9146
Mesorhizobium_australicum_WSM2073_uid75101	NC_019973	0.6284	6200534	5792	0.96218	0.90105
Mesorhizobium_ciceri_biovar_biserrulae_WSM1271_uid62101	NC_014923	0.6268	6264489	5870	0.96371	0.91448
Mesorhizobium_loti_MAFF303099_uid57601	NC_002678	0.6274	7036071	6743	0.94587	0.90802
Mesorhizobium_opportunistum_WSM2075_uid40861	NC_015675	0.6286	6884444	6508	0.96143	0.9072
Mesotoga_prima_MesG1_Ag_4_2_uid52599	NC_017934	0.4545	2974229	2572	0.96306	0.8894
Metallosphaera_cuprina_Ar_4_uid66329	NC_015435	0.4199	1840348	2029	0.92656	0.97459
Metallosphaera_sedula_DSM_5348_uid58717	NC_009440	0.4622	2191517	2256	0.97384	0.93728
Methanobacterium_AL_21_uid63623	NC_015216	0.3582	2583753	2493	0.98235	0.95032
Methanobacterium_SWAN_1_uid67359	NC_015574	0.3573	2546541	2397	0.96996	0.94936
Methanobrevibacter_AbM4_uid206516	NC_021355	0.2903	1998189	1671	0.99401	0.95845
Methanobrevibacter_ruminantium_M1_uid45857	NC_013790	0.3264	2937203	2217	0.98376	0.97366
Methanobrevibacter_smithii_ATCC_35061_uid58827	NC_009515	0.3103	1853160	1793	0.98159	0.97941
Methanocaldococcus_fervens_AG86_uid59347	NC_013156	0.322	1485061	1546	0.97994	0.95103
Methanocaldococcus_FS406_22_uid42499	NC_013887	0.3204	1760939	1804	0.9878	0.95498
Methanocaldococcus_infernus_ME_uid48803	NC_014122	0.3361	1328194	1441	0.98265	0.96787
Methanocaldococcus_jannaschii_DSM_2661_uid57713	NC_000909	0.3142	1664970	1714	0.99124	0.93919
Methanocaldococcus_vulcanius_M7_uid41131	NC_013407	0.3148	1746329	1727	0.97915	0.96353
Methanocella_arvoryzae_MRE50_uid61623	NC_009464	0.546	3179916	3089	0.93169	0.9189
Methanocella_conradii_HZ254_uid157911	NC_017034	0.5274	2378438	2455	0.96822	0.93362
Methanocella_paludicola_SANAE_uid42887	NC_013665	0.5491	2957635	3004	0.95605	0.96408
Methanococcoides_burtonii_DSM_6242_uid58023	NC_007955	0.4075	2575032	2273	0.9846	0.84676
Methanococcus_aeolicus_Nankai_3_uid58823	NC_009635	0.3003	1569500	1490	0.99194	0.9408
Methanococcus_maripaludis_C5_uid58741	NC_009135	0.33	1780761	1813	0.98896	0.93825
Methanococcus_maripaludis_C6_uid58947	NC_009975	0.3342	1744193	1826	0.99233	0.95721
Methanococcus_maripaludis_C7_uid58847	NC_009637	0.3328	1772694	1788	0.99105	0.94708
Methanococcus_maripaludis_S2_uid58035	NC_005791	0.331	1661137	1722	0.99419	0.95856
Methanococcus_maripaludis_X1_uid70729	NC_015847	0.3294	1746697	1848	0.98106	0.95875
Methanococcus_vannielii_SB_uid58767	NC_009634	0.3132	1720048	1678	0.99404	0.94557
Methanococcus_voltae_A3_uid49529	NC_014222	0.2859	1936387	1717	0.99359	0.96986
Methanocorpusculum_labreanum_Z_uid58785	NC_008942	0.5	1804962	1741	0.97243	0.94055
Methanoculleus_bourgensis_MS2_uid171377	NC_018227	0.6064	2789773	2618	0.94805	0.92508
Methanoculleus_marisnigri_JR1_uid58561	NC_009051	0.6206	2478101	2490	0.93815	0.95424
Methanohalobium_evestigatum_Z_7303_uid49857	NC_014253	0.3662	2242317	2148	0.97998	0.90498
Methanohalophilus_mahii_DSM_5219_uid47313	NC_014002	0.4261	2012424	1987	0.97131	0.94146
Methanolobus_psychrophilus_R15_uid177925	NC_018876	0.4461	3072769	3167	0.92042	0.94275
Methanomassiliicoccus_Mx1_Issoire_uid207287	NC_021353	0.4125	1931651	1820	0.97967	0.95245
Methanomethylovorans_hollandica_DSM_15978_uid184864	NC_019977	0.4262	2428904	2303	0.96482	0.90879
Methanoplanus_petrolearius_DSM_11571_uid52695	NC_014507	0.4739	2843290	2785	0.97307	0.92649
Methanopyrus_kandleri_AV19_uid57883	NC_003551	0.6115	1694969	1687	0.96147	0.8777
Methanoregula_boonei_6A8_uid58815	NC_009712	0.5451	2542943	2452	0.95595	0.88286
Methanoregula_formicicum_SMSP_uid184406	NC_019943	0.5519	2820858	2816	0.92755	0.8649
Methanosaeta_concilii_GP6_uid66207	NC_015416	0.5103	3008626	2829	0.96465	0.86197
Methanosaeta_harundinacea_6Ac_uid81199	NC_017527	0.6062	2559043	2353	0.95665	0.89219
Methanosaeta_thermophila_PT_uid58469	NC_008553	0.5354	1879471	1696	0.97464	0.88727
Methanosalsum_zhilinae_DSM_4017_uid68249	NC_015676	0.3915	2138444	1976	0.98076	0.92682
Methanosarcina_acetivorans_C2A_uid57879	NC_003552	0.4268	5751492	4540	0.94889	0.85459
Methanosarcina_barkeri_Fusaro_uid57715	NC_007355	0.3927	4837408	3607	0.96784	0.87253
Methanosarcina_mazei_Go1_uid57893	NC_003901	0.4148	4096345	3368	0.96941	0.92887
Methanosarcina_mazei_Tuc01_uid190185	NC_020389	0.4247	3427949	3252	0.8567	0.84092
Methanosphaera_stadtmanae_DSM_3091_uid58407	NC_007681	0.2763	1767403	1535	0.98892	0.96197
Methanosphaerula_palustris_E1_9c_uid59193	NC_011832	0.5535	2922917	2655	0.93371	0.83834
Methanospirillum_hungatei_JF_1_uid58181	NC_007796	0.4514	3544738	3131	0.98243	0.8621
Methanothermobacter_marburgensis_Marburg_uid51637	NC_014408	0.4864	1634695	1753	0.96235	0.9941
Methanothermobacter_thermautotrophicus_Delta_H_uid57877	NC_000916	0.4954	1751377	1873	0.95141	0.96847
Methanothermococcus_okinawensis_IH1_uid51535	NC_015636	0.2929	1662525	1585	0.98548	0.93198
Methanothermus_fervidus_DSM_2088_uid60167	NC_014658	0.3163	1243342	1283	0.99064	0.96727
Methanotorris_igneus_Kol_5_uid67321	NC_015562	0.3229	1854197	1772	0.98137	0.93344
Methylacidiphilum_infernorum_V4_uid59161	NC_010794	0.4548	2287145	2472	0.82322	0.93049
Methylibium_petroleiphilum_PM1_uid58085	NC_008825	0.6919	4044195	3819	0.95443	0.97381
Methylobacillus_flagellatus_KT_uid58049	NC_007947	0.5571	2971517	2753	0.96186	0.94
Methylobacterium_4_46_uid58843	NC_010511	0.7158	7659055	6609	0.95006	0.89866
Methylobacterium_chloromethanicum_CM4_uid58933	NC_011757	0.6821	5777908	5173	0.94548	0.92387
Methylobacterium_extorquens_AM1_uid57605	NC_012808	0.687	5511322	4947	0.94279	0.91666
Methylobacterium_extorquens_DM4_uid61617	NC_012988	0.6808	5943768	5593	0.92168	0.91807
Methylobacterium_extorquens_PA1_uid58821	NC_010172	0.6818	5471154	4829	0.95112	0.93486
Methylobacterium_nodulans_ORS_2060_uid59023	NC_011894	0.6885	7772460	7355	0.91651	0.90959
Methylobacterium_populi_BJ001_uid58937	NC_010725	0.6939	5800441	5314	0.9586	0.93881
Methylobacterium_radiotolerans_JCM_2831_uid58845	NC_010505	0.715	6077833	5686	0.96359	0.95619
Methylocella_silvestris_BL2_uid59433	NC_011666	0.6308	4305430	3818	0.97014	0.88148
Methylococcus_capsulatus_Bath_uid57607	NC_002977	0.6358	3304561	2956	0.92963	0.91174
Methylocystis_SC2_uid174072	NC_018485	0.6335	3773444	3666	0.93698	0.9121
Methylomicrobium_alcaliphilum_uid77119	NC_016112	0.4874	4668296	3980	0.9407	0.91272
Methylomonas_methanica_MC09_uid67363	NC_015572	0.5131	5051681	4494	0.9615	0.8948
Methylophaga_JAM1_uid162947	NC_017857	0.4474	3137192	3022	0.94738	0.94332
Methylophaga_JAM7_uid162949	NC_017856	0.4779	2697465	2635	0.93927	0.96228
Methylotenera_301_uid49469	NC_014207	0.4263	3059871	2764	0.98299	0.96897
Methylotenera_mobilis_JLW8_uid59373	NC_012968	0.4551	2547570	2338	0.97519	0.97519
Methylovorus_glucosetrophus_SIP3_4_uid59367	NC_012969	0.5486	2995511	2817	0.9329	0.98096
Methylovorus_MP688_uid60723	NC_014733	0.5543	2862391	2712	0.93842	0.96841
Micavibrio_aeruginosavorus_ARL_13_uid73585	NC_016026	0.5471	2481983	2432	0.9268	0.96655
Micavibrio_EPB_uid194120	NC_020812	0.5496	2458610	2369	0.93752	0.95567
Microbacterium_testaceum_StLB037_uid62789	NC_015125	0.7027	3982034	3676	0.95783	0.98461
Micrococcus_luteus_NCTC_2665_uid59033	NC_012803	0.7299	2501097	2236	0.96377	0.95862
Microcoleus_PCC_7113_uid183114	NC_019738	0.4621	7470429	6027	0.94972	0.90885
Microcystis_aeruginosa_NIES_843_uid59101	NC_010296	0.4233	5842795	6312	0.82477	0.92633
Microlunatus_phosphovorus_NM_1_uid68055	NC_015635	0.6726	5683123	5338	0.94436	0.95909
Micromonospora_aurantiaca_ATCC_27029_uid42501	NC_014391	0.7282	7025559	6222	0.96608	0.96842
Micromonospora_L5_uid45895	NC_014815	0.7283	6962533	6150	0.96796	0.96342
Mobiluncus_curtisii_ATCC_43063_uid49695	NC_014246	0.5541	2146480	1909	0.93294	0.9601
Modestobacter_marinus_uid167487	NC_017955	0.7413	5575517	5444	0.93405	0.97283
Moorella_thermoacetica_ATCC_39073_uid58051	NC_007644	0.5579	2628784	2463	0.97076	0.88424
Moraxella_catarrhalis_BBH18_uid48809	NC_014147	0.4167	1863286	1886	0.86744	0.94566
Morganella_morganii_KT_uid180867	NC_020418	0.5113	3799539	3526	0.95547	0.94343
Muricauda_ruestringensis_DSM_13258_uid72479	NC_015945	0.4135	3842422	3432	0.96882	0.94112
Mycobacterium_abscessus_bolletii_50594_uid205422	NC_021282	0.6421	5000473	4958	0.95119	0.95484
Mycobacterium_abscessus_uid61613	NC_010397	0.6413	5067172	4920	0.96565	0.96525
Mycobacterium_africanum_GM041182_uid68839	NC_015758	0.6558	4389314	3830	0.94047	0.89758
Mycobacterium_avium_104_uid57693	NC_008595	0.6898	5475491	5120	0.95136	0.93871
Mycobacterium_avium_paratuberculosis_K_10_uid57699	NC_002944	0.6929	4829781	4350	0.96321	0.92576
Mycobacterium_avium_paratuberculosis_MAP4_uid202426	NC_021200	0.6929	4829424	4326	0.96417	0.92565
Mycobacterium_bovis_AF2122_97_uid57695	NC_002945	0.6563	4345492	3918	0.94665	0.92887
Mycobacterium_bovis_BCG_Korea_1168P_uid189029	NC_020245	0.6564	4376711	4139	0.92679	0.95923
Mycobacterium_bovis_BCG_Mexico_uid86889	NC_016804	0.6565	4350386	3951	0.9433	0.93879
Mycobacterium_bovis_BCG_Pasteur_1173P2_uid58781	NC_008769	0.6563	4374522	3949	0.94479	0.93158
Mycobacterium_bovis_BCG_Tokyo_172_uid59281	NC_012207	0.6564	4371711	3944	0.94548	0.92946
Mycobacterium_canettii_CIPT_140010059_uid70731	NC_015848	0.6562	4482059	3861	0.94327	0.90597
Mycobacterium_canettii_CIPT_140060008_uid184829	NC_019950	0.6554	4432426	3981	0.94699	0.93664
Mycobacterium_canettii_CIPT_140070008_uid184832	NC_019965	0.6552	4420197	3984	0.94151	0.93378
Mycobacterium_canettii_CIPT_140070010_uid184828	NC_019951	0.655	4525948	3941	0.95331	0.91233
Mycobacterium_canettii_CIPT_140070017_uid184830	NC_019952	0.6549	4524466	4009	0.94986	0.92697
Mycobacterium_chubuense_NBB4_uid168322	NC_018027	0.6868	5583723	5181	0.96815	0.96036
Mycobacterium_gilvum_PYR_GCK_uid59421	NC_009338	0.6791	5619607	5241	0.9687	0.95937
Mycobacterium_gilvum_Spyr1_uid61403	NC_014814	0.6785	5547747	5130	0.97017	0.95089
Mycobacterium_indicus_pranii_MTCC_9506_uid175523	NC_018612	0.6802	5589007	5254	0.95127	0.9617
Mycobacterium_intracellulare_ATCC_13950_uid167994	NC_016946	0.681	5402402	5144	0.95159	0.96892
Mycobacterium_intracellulare_MOTT_02_uid89387	NC_016947	0.6809	5409696	5149	0.95727	0.96401
Mycobacterium_intracellulare_MOTT_64_uid89385	NC_016948	0.6807	5501090	5249	0.95884	0.96844
Mycobacterium_JDM601_uid67369	NC_015576	0.6837	4643668	4346	0.9595	0.96617
Mycobacterium_JLS_uid58489	NC_009077	0.6835	6048425	5739	0.97316	0.96028
Mycobacterium_kansasii_ATCC_12478_uid55385	NC_022663	0.6623	6432277	5712	0.9494	0.94741
Mycobacterium_KMS_uid58491	NC_008705	0.6843	5737227	5460	0.97289	0.96231
Mycobacterium_leprae_Br4923_uid59293	NC_011896	0.5779	3268071	1604	0.95074	0.46156
Mycobacterium_leprae_TN_uid57697	NC_002677	0.5779	3268203	1605	0.95077	0.47098
Mycobacterium_liflandii_128FXT_uid59005	NC_020133	0.6561	6208955	4994	0.94753	0.82195
Mycobacterium_marinum_M_uid59423	NC_010612	0.6572	6636827	5423	0.95943	0.93764
Mycobacterium_massiliense_GO_06_uid170732	NC_018150	0.6412	5068807	2626	0.98971	0.52178
Mycobacterium_MCS_uid58465	NC_008146	0.6845	5705448	5391	0.97254	0.95797
Mycobacterium_MOTT36Y_uid164001	NC_017904	0.6791	5613626	5128	0.97074	0.95437
Mycobacterium_rhodesiae_NBB3_uid75107	NC_016604	0.6549	6415739	6147	0.95591	0.94545
Mycobacterium_smegmatis_JS623_uid184820	NC_019966	0.6507	6464916	6186	0.95247	0.9238
Mycobacterium_smegmatis_MC2_155_uid171958	NC_018289	0.674	6988208	6689	0.00104	0.00109
Mycobacterium_smegmatis_MC2_155_uid57701	NC_008596	0.674	6988209	6717	0.94059	0.94665
Mycobacterium_tuberculosis_Beijing_NITR203_uid197218	NC_021054	0.6561	4411128	4110	0.9416	0.93704
Mycobacterium_tuberculosis_CAS_NITR204_uid202217	NC_021193	0.6556	4392876	3959	0.88532	0.66812
Mycobacterium_tuberculosis_CCDC5079_uid161943	NC_017523	0.6561	4398812	3646	0.97476	0.85412
Mycobacterium_tuberculosis_CCDC5079_uid203790	NC_021251	0.6561	4414325	4156	0.93792	0.96246
Mycobacterium_tuberculosis_CCDC5180_uid161941	NC_017522	0.6559	4405981	3590	0.97604	0.86454
Mycobacterium_tuberculosis_CDC1551_uid57775	NC_002755	0.656	4403837	4189	0.89687	0.92673
Mycobacterium_tuberculosis_CTRI_2_uid161997	NC_017524	0.6559	4398525	3944	0.94929	0.93018
Mycobacterium_tuberculosis_EAI5_NITR206_uid202218	NC_021194	0.6562	4390306	4019	0.94526	0.91807
Mycobacterium_tuberculosis_EAI5_uid212307	NC_021740	0.6562	4391174	3902	0.9472	0.91963
Mycobacterium_tuberculosis_Erdman___ATCC_35801_uid193763	NC_020559	0.6556	4392353	4245	0.91283	0.95396
Mycobacterium_tuberculosis_F11_uid58417	NC_009565	0.6561	4424435	3941	0.95661	0.93363
Mycobacterium_tuberculosis_H37Ra_uid58853	NC_009525	0.6561	4419977	4034	0.94918	0.94426
Mycobacterium_tuberculosis_H37Rv_uid170532	NC_018143	0.6561	4411708	4111	0.93383	0.95307
Mycobacterium_tuberculosis_H37Rv_uid57777	NC_000962	0.6561	4411532	4018	0.94674	0.94065
Mycobacterium_tuberculosis_Haarlem3_NITR202_uid202216	NC_021192	0.6516	4404786	3680	0.8769	0.60048
Mycobacterium_tuberculosis_Haarlem_uid54453	NC_022350	0.6563	4408224	4036	0.94524	0.94641
Mycobacterium_tuberculosis_KZN_1435_uid59069	NC_012943	0.6561	4398250	4059	0.9453	0.94857
Mycobacterium_tuberculosis_KZN_4207_uid83619	NC_016768	0.6561	4394985	3996	0.94869	0.94303
Mycobacterium_tuberculosis_KZN_605_uid54947	NC_018078	0.6561	4399120	4001	0.94826	0.94027
Mycobacterium_tuberculosis_RGTB327_uid157907	NC_017026	0.6562	4380119	3691	0.92305	0.72212
Mycobacterium_tuberculosis_RGTB423_uid162179	NC_017528	0.6561	4406587	3622	0.91413	0.69036
Mycobacterium_tuberculosis_uid185758	NC_020089	0.6562	4421197	3994	0.94842	0.93832
Mycobacterium_tuberculosis_UT205_uid162183	NC_016934	0.633	4418088	3794	0.9544	0.89895
Mycobacterium_ulcerans_Agy99_uid62939	NC_008611	0.6547	5631606	4160	0.9649	0.73154
Mycobacterium_vanbaalenii_PYR_1_uid58463	NC_008726	0.6779	6491865	5979	0.97424	0.95039
Mycobacterium_yongonense_05_1390_uid189649	NC_021715	0.6795	5521023	5221	0.94349	0.95706
Myxococcus_fulvus_HW_1_uid68443	NC_015711	0.7062	9003593	7284	0.96032	0.96151
Myxococcus_stipitatus_DSM_14675_uid186549	NC_020126	0.6919	10350586	8043	0.97215	0.9742
Myxococcus_xanthus_DK_1622_uid58003	NC_008095	0.6889	9139763	7316	0.95352	0.95105
Nakamurella_multipartita_DSM_44233_uid59221	NC_013235	0.7091	6060298	5240	0.96126	0.9266
Nanoarchaeum_equitans_Kin4_M_uid58009	NC_005213	0.3155	490885	540	0.97963	0.94295
Natranaerobius_thermophilus_JW_NM_WN_LF_uid59001	NC_010718	0.3632	3165557	2882	0.9823	0.93463
Natrialba_magadii_ATCC_43099_uid46245	NC_013922	0.6142	3751858	3559	0.92638	0.93878
Natrinema_J7_uid171337	NC_018224	0.6424	3697626	4239	0.82661	0.97117
Natrinema_pellirubrum_DSM_15624_uid74437	NC_019962	0.6493	3790479	3688	0.92218	0.92948
Natronobacterium_gregoryi_SP2_uid74439	NC_019792	0.6223	3788356	3656	0.93107	0.90076
Natronococcus_occultus_SP4_uid184863	NC_019974	0.6493	4013216	3889	0.92928	0.92382
Natronomonas_moolapensis_8_8_11_uid190182	NC_020388	0.6452	2912573	2749	0.88213	0.92734
Natronomonas_pharaonis_DSM_2160_uid58435	NC_007426	0.6344	2595221	2659	0.95449	0.96612
Nautilia_profundicola_AmH_uid59345	NC_012115	0.335	1676444	1730	0.98497	0.98156
Neisseria_gonorrhoeae_FA_1090_uid57611	NC_002946	0.5268	2153922	2002	0.90259	0.76567
Neisseria_gonorrhoeae_NCCP11945_uid59191	NC_011035	0.5236	2232025	2668	0.79797	0.83229
Neisseria_gonorrhoeae_TCDC_NG08107_uid161097	NC_017511	0.5256	2154835	2151	0.91166	0.85039
Neisseria_lactamica_020_06_uid60851	NC_014752	0.5227	2220606	1972	0.93154	0.85841
Neisseria_meningitidis_053442_uid58587	NC_010120	0.517	2153416	2020	0.89901	0.85499
Neisseria_meningitidis_8013_uid161967	NC_017501	0.5142	2277550	1913	0.91531	0.7923
Neisseria_meningitidis_alpha14_uid61649	NC_013016	0.5194	2145295	1872	0.922	0.79649
Neisseria_meningitidis_alpha710_uid161971	NC_017505	0.5169	2242947	2017	0.9172	0.83333
Neisseria_meningitidis_FAM18_uid57825	NC_008767	0.5162	2194961	1917	0.92279	0.8205
Neisseria_meningitidis_G2136_uid162085	NC_017513	0.5168	2184862	1928	0.92997	0.82398
Neisseria_meningitidis_H44_76_uid162083	NC_017516	0.5144	2240883	1961	0.93523	0.80332
Neisseria_meningitidis_M01_240149_uid162079	NC_017514	0.5143	2223518	1936	0.92716	0.83566
Neisseria_meningitidis_M01_240355_uid162075	NC_017517	0.5149	2287777	1971	0.92288	0.79815
Neisseria_meningitidis_M04_240196_uid162081	NC_017515	0.514	2250449	1947	0.9286	0.80642
Neisseria_meningitidis_MC58_uid57817	NC_003112	0.5152	2272360	2063	0.88802	0.80954
Neisseria_meningitidis_NZ_05_33_uid162077	NC_017518	0.5133	2248966	1948	0.92607	0.80933
Neisseria_meningitidis_WUE_2594_uid162093	NC_017512	0.5184	2227255	1941	0.92838	0.78484
Neisseria_meningitidis_Z2491_uid57819	NC_003116	0.518	2184406	1909	0.92875	0.79864
Neorickettsia_risticii_Illinois_uid58889	NC_013009	0.4127	879977	892	0.87892	0.9596
Neorickettsia_sennetsu_Miyayama_uid57965	NC_007798	0.4108	859006	932	0.80901	0.94842
Niastella_koreensis_GR20_10_uid83125	NC_016609	0.4486	9033684	7174	0.96445	0.91897
Nitratifractor_salsuginis_DSM_16511_uid62183	NC_014935	0.5391	2101285	2088	0.93295	0.9521
Nitratiruptor_SB155_2_uid58861	NC_009662	0.3968	1877931	1843	0.98643	0.94736
Nitrobacter_hamburgensis_X14_uid58293	NC_007964	0.6171	4406967	3804	0.94795	0.83627
Nitrobacter_winogradskyi_Nb_255_uid58295	NC_007406	0.6204	3402093	3122	0.95771	0.87045
Nitrosococcus_halophilus_Nc4_uid46803	NC_013960	0.5158	4079427	3749	0.92611	0.87943
Nitrosococcus_oceani_ATCC_19707_uid58403	NC_007484	0.5031	3481691	2974	0.96234	0.87043
Nitrosococcus_watsonii_C_113_uid50331	NC_014315	0.5011	3328570	2860	0.94895	0.85372
Nitrosomonas_AL212_uid55727	NC_015222	0.4483	3180526	2832	0.95586	0.87491
Nitrosomonas_europaea_ATCC_19718_uid57647	NC_004757	0.5071	2812094	2461	0.96586	0.87293
Nitrosomonas_eutropha_C91_uid58363	NC_008344	0.4848	2661057	2444	0.95008	0.88524
Nitrosomonas_Is79A3_uid68745	NC_015731	0.4544	3783444	3372	0.95729	0.881
Nitrosopumilus_maritimus_SCM1_uid58903	NC_010085	0.3416	1645259	1796	0.99554	0.92117
Nitrosospira_multiformis_ATCC_25196_uid58361	NC_007614	0.5394	3184243	2757	0.96771	0.88023
Nocardia_brasiliensis_ATCC_700358_uid86913	NC_018681	0.6804	9436348	8414	0.97171	0.95939
Nocardia_cyriacigeorgica_GUH_2_uid89395	NC_016887	0.6836	6194645	5475	0.96694	0.95267
Nocardia_farcinica_IFM_10152_uid58203	NC_006361	0.7083	6021225	5681	0.95845	0.95593
Nocardioides_JS614_uid58149	NC_008699	0.7165	4985871	4645	0.96598	0.95224
Nocardiopsis_alba_ATCC_BAA_2165_uid174334	NC_018524	0.6964	5848211	5508	0.89016	0.95892
Nocardiopsis_dassonvillei_DSM_43111_uid49483	NC_014210	0.7282	5767958	4798	0.96686	0.97376
Nocardiopsis_dassonvillei_DSM_43111_uid49483	NC_014211	0.7198	775354	699	0.97138	0.98835
Nostoc_PCC_7107_uid182932	NC_019676	0.4035	6329823	5237	0.96658	0.92019
Nostoc_PCC_7120_uid57803	NC_003272	0.4134	6413771	5365	0.95433	0.9606
Nostoc_PCC_7524_uid182933	NC_019684	0.4153	6635030	5355	0.96115	0.94823
Nostoc_punctiforme_PCC_73102_uid57767	NC_010628	0.4141	8234322	6086	0.97436	0.85668
Novosphingobium_aromaticivorans_DSM_12444_uid57747	NC_007794	0.6515	3561584	3324	0.95276	0.94678
Novosphingobium_PP1Y_uid67383	NC_015580	0.637	3911486	3442	0.95961	0.89828
Oceanimonas_GK1_uid81627	NC_016745	0.611	3514537	3208	0.9576	0.98335
Oceanithermus_profundus_DSM_14977_uid60855	NC_014761	0.7002	2303940	2229	0.96904	0.9845
Oceanobacillus_iheyensis_HTE831_uid57867	NC_004193	0.3568	3630528	3500	0.97828	0.95269
Ochrobactrum_anthropi_ATCC_49188_uid58921	NC_009667	0.5605	2887297	2731	0.98095	0.87893
Ochrobactrum_anthropi_ATCC_49188_uid58921	NC_009668	0.5622	1895911	1693	0.97519	0.92804
Octadecabacter_antarcticus_307_uid54701	NC_020911	0.5463	4812600	4435	0.94768	0.78122
Octadecabacter_arcticus_238_uid54699	NC_020908	0.5525	5200279	4420	0.97375	0.74002
Odoribacter_splanchnicus_DSM_20712_uid63397	NC_015160	0.4335	4392288	3497	0.96196	0.88386
Oenococcus_oeni_PSU_1_uid59417	NC_008528	0.3788	1780517	1691	0.95446	0.86264
Oligotropha_carboxidovorans_OM4_uid162135	NC_017538	0.6251	3539447	3287	0.96318	0.92061
Oligotropha_carboxidovorans_OM5_uid59155	NC_011386	0.6239	3745629	3722	0.92235	0.92658
Oligotropha_carboxidovorans_OM5_uid72795	NC_015684	0.6247	3595748	3341	0.96408	0.92081
Olsenella_uli_DSM_7084_uid51367	NC_014363	0.6469	2051896	1739	0.96837	0.945
Opitutus_terrae_PB90_1_uid58965	NC_010571	0.6534	5957605	4612	0.95967	0.94917
Orientia_tsutsugamushi_Boryong_uid61621	NC_009488	0.3053	2127051	1182	0.94247	0.52696
Orientia_tsutsugamushi_Ikeda_uid58869	NC_010793	0.3051	2008987	1967	0.91001	0.95364
Ornithobacterium_rhinotracheale_DSM_15997_uid168256	NC_018016	0.3721	2399175	2267	0.96382	0.94302
Oscillatoria_acuminata_PCC_6304_uid183003	NC_019693	0.476	7689443	5704	0.9488	0.89602
Oscillatoria_PCC_7112_uid183110	NC_019729	0.4586	7479014	5781	0.93547	0.84698
Oscillibacter_valericigenes_uid73895	NC_016048	0.5332	4410036	4654	0.90567	0.90237
Owenweeksia_hongkongensis_DSM_17368_uid82951	NC_016599	0.4023	4000057	3485	0.97876	0.96656
Paenibacillus_JDR_2_uid59021	NC_012914	0.5027	7184930	6213	0.97199	0.94952
Paenibacillus_mucilaginosus_3016_uid89377	NC_016935	0.583	8739048	7057	0.95267	0.88822
Paenibacillus_mucilaginosus_K02_uid162117	NC_017672	0.5826	8819200	7354	0.93908	0.93908
Paenibacillus_mucilaginosus_KNP414_uid68311	NC_015690	0.5838	8663821	7811	0.88977	0.9527
Paenibacillus_polymyxa_E681_uid53477	NC_014483	0.4579	5394884	4805	0.96316	0.93589
Paenibacillus_polymyxa_M1_uid162159	NC_017542	0.4515	5864546	5069	0.98106	0.91651
Paenibacillus_polymyxa_SC2_uid59583	NC_014622	0.4524	5731816	5406	0.91934	0.94901
Paenibacillus_terrae_HPL_003_uid82371	NC_016641	0.4677	6083395	5525	0.95239	0.9378
Paenibacillus_Y412MC10_uid41127	NC_013406	0.5123	7121665	6238	0.9713	0.91914
Paludibacter_propionicigenes_WB4_uid60725	NC_014734	0.3885	3685504	3020	0.9639	0.93812
Pantoea_ananatis_AJ13355_uid162073	NC_017531	0.5376	4555536	3760	0.97526	0.85657
Pantoea_ananatis_LMG_20103_uid46807	NC_013956	0.5369	4703373	4241	0.96227	0.92771
Pantoea_ananatis_PA13_uid162181	NC_017554	0.5365	4586378	4130	0.97239	0.91752
Pantoea_ananatis_uid86861	NC_016816	0.5344	4605545	4324	0.93478	0.90384
Pantoea_At_9b_uid55845	NC_014837	0.5482	4368708	3959	0.96918	0.96117
Pantoea_vagans_C9_1_uid49871	NC_014562	0.5554	4024986	3664	0.95687	0.94679
Parabacteroides_distasonis_ATCC_8503_uid58301	NC_009615	0.4505	4811379	3849	0.96986	0.92906
Parachlamydia_acanthamoebae_UV7_uid68335	NC_015702	0.3902	3072383	2782	0.93422	0.95027
Paracoccus_aminophilus_JCM_7686_uid214795	NC_022041	0.6338	3613807	3416	0.96692	0.93569
Paracoccus_denitrificans_PD1222_uid58187	NC_008686	0.667	2852282	2799	0.9289	0.95098
Paracoccus_denitrificans_PD1222_uid58187	NC_008687	0.6682	1730097	1662	0.95126	0.94557
Parvibaculum_lavamentivorans_DS_1_uid58739	NC_009719	0.6232	3914745	3636	0.97442	0.94808
Parvularcula_bermudensis_HTCC2503_uid51641	NC_014414	0.6065	2902643	2685	0.95865	0.95758
Pasteurella_multocida_3480_uid161955	NC_017764	0.4028	2378127	2223	0.97076	0.97251
Pasteurella_multocida_36950_uid86887	NC_016808	0.4043	2349518	2098	0.97473	0.95919
Pasteurella_multocida_HN06_uid156881	NC_017027	0.4022	2402218	2258	0.96767	0.96043
Pasteurella_multocida_Pm70_uid57627	NC_002663	0.404	2257487	2012	0.98757	0.97593
Pectobacterium_atrosepticum_SCRI1043_uid57957	NC_004547	0.5096	5064019	4472	0.95952	0.94039
Pectobacterium_carotovorum_PC1_uid59295	NC_012917	0.5193	4862913	4246	0.97103	0.93154
Pectobacterium_carotovorum_PCC21_uid174335	NC_018525	0.5218	4842771	4259	0.9636	0.94344
Pectobacterium_SCC3193_uid193707	NC_017845	0.5036	5164411	4705	0.95983	0.92769
Pectobacterium_wasabiae_WPP163_uid41297	NC_013421	0.5047	5063892	4437	0.96236	0.9167
Pediococcus_claussenii_ATCC_BAA_344_uid81103	NC_016605	0.3682	1829111	1740	0.97413	0.96746
Pediococcus_pentosaceus_ATCC_25745_uid57981	NC_008525	0.3735	1832387	1752	0.96917	0.97586
Pediococcus_pentosaceus_SL4_uid227215	NC_022780	0.373	1789138	1709	0.97718	0.95592
Pedobacter_heparinus_DSM_2366_uid59111	NC_013061	0.4204	5167383	4252	0.98612	0.9659
Pedobacter_saltans_DSM_12145_uid61349	NC_015177	0.3658	4635236	3792	0.98101	0.93632
Pelagibacterium_halotolerans_B2_uid74393	NC_016078	0.6136	3944837	3878	0.9492	0.94822
Pelobacter_carbinolicus_DSM_2380_uid58241	NC_007498	0.5511	3665893	3304	0.92736	0.90011
Pelobacter_propionicus_DSM_2379_uid58255	NC_008609	0.5902	4008000	3576	0.9368	0.92567
Pelodictyon_phaeoclathratiforme_BU_1_uid58173	NC_011060	0.4807	3018238	2707	0.95714	0.86051
Pelotomaculum_thermopropionicum_SI_uid58877	NC_009454	0.5296	3025375	2919	0.94484	0.87223
Persephonella_marina_EX_H1_uid58119	NC_012440	0.3715	1930284	1981	0.98031	0.98729
Persicivirga_dokdonensis_DSW_6_uid186842	NC_020156	0.3531	3914632	3618	0.93781	0.97837
Petrotoga_mobilis_SJ95_uid58747	NC_010003	0.3412	2169548	1898	0.99473	0.91163
Phaeobacter_gallaeciensis_2_10_uid54715	NC_018286	0.5977	3758274	3396	0.98439	0.94515
Phaeobacter_gallaeciensis_DSM_17395_uid54717	NC_018290	0.5984	3821831	3528	0.97675	0.95562
Phenylobacterium_zucineum_HLK1_uid58959	NC_011144	0.7134	3996255	3529	0.97364	0.89479
Photobacterium_profundum_SS9_uid62923	NC_006370	0.4196	4085304	3416	0.96984	0.93508
Photobacterium_profundum_SS9_uid62923	NC_006371	0.4122	2237943	2006	0.96211	0.88694
Photorhabdus_asymbiotica_ATCC_43949_uid59243	NC_012962	0.4215	5064808	4390	0.94054	0.91796
Photorhabdus_luminescens_laumondii_TTO1_uid61593	NC_005126	0.4282	5688987	4683	0.95408	0.90153
Phycisphaera_mikurensis_NBRC_102666_uid157331	NC_017080	0.7328	3803225	3201	0.9019	0.97467
Picrophilus_torridus_DSM_9790_uid58041	NC_005877	0.3597	1545895	1537	0.98893	0.96815
Pirellula_staleyi_DSM_6068_uid43209	NC_013720	0.5746	6196199	4717	0.95548	0.86623
Planctomyces_brasiliensis_DSM_5305_uid60583	NC_015174	0.5644	6006602	4750	0.96189	0.86028
Planctomyces_limnophilus_DSM_3776_uid48643	NC_014148	0.5366	5423075	4198	0.9271	0.85276
Pleurocapsa_PCC_7327_uid183006	NC_019689	0.4519	4986817	4268	0.95876	0.87848
Polaribacter_MED152_uid54207	NC_020830	0.3058	2961474	2635	0.99278	0.98903
Polaromonas_JS666_uid58207	NC_007948	0.6247	5200264	4817	0.9591	0.93163
Polaromonas_naphthalenivorans_CJ2_uid58273	NC_008781	0.6252	4410291	4084	0.95372	0.9463
Polymorphum_gilvum_SL003B_26A1_uid65447	NC_015259	0.6721	4649365	4324	0.96507	0.96351
Polynucleobacter_necessarius_asymbioticus_QLW_P1DMWA_1_uid58611	NC_009379	0.4483	2159490	2077	0.98844	0.96204
Polynucleobacter_necessarius_STIR1_uid58967	NC_010531	0.4555	1560469	1508	0.93435	0.7404
Porphyromonas_asaccharolytica_DSM_20707_uid66603	NC_015501	0.5246	2186370	1699	0.95055	0.94832
Porphyromonas_gingivalis_ATCC_33277_uid58879	NC_010729	0.4835	2354886	2089	0.89755	0.9124
Porphyromonas_gingivalis_TDC60_uid67407	NC_015571	0.4834	2339898	2217	0.83852	0.91486
Porphyromonas_gingivalis_W83_uid57641	NC_002950	0.4828	2343476	1909	0.92613	0.8387
Prevotella_dentalis_DSM_3688_uid184818	NC_019960	0.5609	1890695	1412	0.96034	0.91497
Prevotella_dentalis_DSM_3688_uid184818	NC_019968	0.5569	1450390	1121	0.92685	0.86945
Prevotella_denticola_F0289_uid65091	NC_015311	0.5036	2937589	2386	0.91282	0.87085
Prevotella_intermedia_17_uid163151	NC_017860	0.4476	579647	470	0.87659	0.85123
Prevotella_intermedia_17_uid163151	NC_017861	0.4312	2119790	1796	0.92761	0.889
Prevotella_melaninogenica_ATCC_25845_uid51377	NC_014370	0.4092	1796408	1338	0.97384	0.93137
Prevotella_melaninogenica_ATCC_25845_uid51377	NC_014371	0.4106	1371874	958	0.96346	0.89873
Prevotella_oral_taxon_299_F0039_uid45899	NC_022124	0.3795	709850	558	0.94802	0.93133
Prevotella_ruminicola_23_uid47507	NC_014033	0.4768	3619559	2763	0.98479	0.91308
Prochlorococcus_marinus_AS9601_uid58307	NC_008816	0.3132	1669886	1920	0.93906	0.98202
Prochlorococcus_marinus_CCMP1375_uid57995	NC_005042	0.3644	1751080	1863	0.94739	0.96606
Prochlorococcus_marinus_MIT_9211_uid58309	NC_009976	0.38	1688963	1854	0.94336	0.96629
Prochlorococcus_marinus_MIT_9215_uid58819	NC_009840	0.3114	1738790	1982	0.9117	0.98474
Prochlorococcus_marinus_MIT_9301_uid58437	NC_009091	0.3133	1641879	1906	0.93861	0.98188
Prochlorococcus_marinus_MIT_9303_uid58305	NC_008820	0.5	2682675	2997	0.81147	0.92436
Prochlorococcus_marinus_MIT_9312_uid58357	NC_007577	0.3121	1709204	1810	0.96961	0.94864
Prochlorococcus_marinus_MIT_9313_uid57773	NC_005071	0.5073	2410873	2269	0.94579	0.88421
Prochlorococcus_marinus_MIT_9515_uid58313	NC_008817	0.3079	1704176	1905	0.9391	0.97813
Prochlorococcus_marinus_NATL1A_uid58423	NC_008819	0.3497	1864731	2193	0.86228	0.97928
Prochlorococcus_marinus_NATL2A_uid58359	NC_007335	0.3512	1842899	2162	0.86031	0.98569
Prochlorococcus_marinus_pastoris_CCMP1986_uid57761	NC_005072	0.3079	1657990	1717	0.97728	0.91444
Propionibacterium_acidipropionici_ATCC_4875_uid179069	NC_019395	0.6877	3656170	3336	0.93824	0.94848
Propionibacterium_acnes_266_uid162059	NC_017534	0.6002	2494578	2345	0.91982	0.90025
Propionibacterium_acnes_6609_uid162137	NC_017535	0.6001	2560282	2348	0.93185	0.91395
Propionibacterium_acnes_ATCC_11828_uid162177	NC_017550	0.6004	2488626	2259	0.93935	0.88935
Propionibacterium_acnes_C1_uid176501	NC_018707	0.6005	2519002	2359	0.93344	0.91029
Propionibacterium_acnes_HL096PA1_uid198524	NC_021085	0.6011	2494190	2175	0.95448	0.87044
Propionibacterium_acnes_KPA171202_uid58101	NC_006085	0.6001	2560265	2297	0.94514	0.90458
Propionibacterium_acnes_SK137_uid48071	NC_014039	0.601	2495334	2352	0.93239	0.91911
Propionibacterium_acnes_TypeIA2_P_acn17_uid80735	NC_016512	0.6007	2522885	2263	0.94476	0.89157
Propionibacterium_acnes_TypeIA2_P_acn31_uid80733	NC_016511	0.6003	2498766	2244	0.94786	0.89708
Propionibacterium_acnes_TypeIA2_P_acn33_uid80745	NC_016516	0.6004	2489623	2233	0.94536	0.89982
Propionibacterium_avidum_44067_uid197361	NC_021064	0.6348	2526138	2242	0.9603	0.91539
Propionibacterium_freudenreichii_shermanii_CIRM_BIA1_uid49535	NC_014215	0.6726	2616384	2326	0.93766	0.95448
Propionibacterium_propionicum_F0230a_uid170533	NC_018142	0.6606	3449360	2938	0.93703	0.90321
Prosthecochloris_aestuarii_DSM_271_uid58151	NC_011059	0.5009	2512923	2263	0.95316	0.91282
Proteus_mirabilis_BB2000_uid214430	NC_022000	0.3858	3846754	3455	0.96005	0.97472
Proteus_mirabilis_HI4320_uid61599	NC_010554	0.3889	4063606	3607	0.9659	0.94725
Providencia_stuartii_MRSN_2154_uid162193	NC_017731	0.4126	4402109	4099	0.96657	0.94513
Pseudanabaena_PCC_7367_uid183004	NC_019701	0.4631	4557046	3561	0.95506	0.93665
Pseudoalteromonas_atlantica_T6c_uid58283	NC_008228	0.4461	5187005	4281	0.98621	0.94073
Pseudoalteromonas_haloplanktis_TAC125_uid58431	NC_007481	0.4023	3214944	2939	0.96121	0.97954
Pseudoalteromonas_haloplanktis_TAC125_uid58431	NC_007482	0.3936	635328	545	0.96513	0.96869
Pseudoalteromonas_SM9913_uid61247	NC_014800	0.3981	704884	634	0.94164	0.97549
Pseudoalteromonas_SM9913_uid61247	NC_014803	0.4037	3332787	3078	0.95776	0.97069
Pseudogulbenkiania_NH8B_uid73423	NC_016002	0.6435	4332995	4012	0.93843	0.97589
Pseudomonas_aeruginosa_B136_33_uid196598	NC_020912	0.6642	6421010	5828	0.9583	0.98692
Pseudomonas_aeruginosa_DK2_uid168996	NC_018080	0.6627	6402658	5883	0.95529	0.98183
Pseudomonas_aeruginosa_LESB58_uid59275	NC_011770	0.6629	6601757	5925	0.95476	0.96191
Pseudomonas_aeruginosa_M18_uid162089	NC_017548	0.665	6327754	5684	0.97202	0.98065
Pseudomonas_aeruginosa_NCGM2_S1_uid162173	NC_017549	0.6614	6764661	6268	0.93315	0.96869
Pseudomonas_aeruginosa_PA7_uid58627	NC_009656	0.6644	6588339	6286	0.91504	0.97359
Pseudomonas_aeruginosa_PAO1_uid57945	NC_002516	0.6655	6264404	5572	0.97236	0.97061
Pseudomonas_aeruginosa_RP73_uid209328	NC_021577	0.6646	6342034	5762	0.96251	0.97383
Pseudomonas_aeruginosa_UCBPP_PA14_uid57977	NC_008463	0.6629	6537648	5892	0.95129	0.97801
Pseudomonas_brassicacearum_NFM421_uid66303	NC_015379	0.6078	6843248	6095	0.94864	0.95208
Pseudomonas_denitrificans_ATCC_13867_uid195459	NC_020829	0.6523	5696307	5056	0.95668	0.97402
Pseudomonas_entomophila_L48_uid58639	NC_008027	0.6415	5888780	5134	0.95208	0.96926
Pseudomonas_fluorescens_A506_uid165185	NC_017911	0.6003	5962570	5267	0.96867	0.95151
Pseudomonas_fluorescens_CHA0_uid203393	NC_021237	0.6339	6867980	6115	0.96467	0.97214
Pseudomonas_fluorescens_F113_uid87037	NC_016830	0.6078	6845832	5862	0.9756	0.9456
Pseudomonas_fluorescens_Pf0_1_uid57591	NC_007492	0.6052	6438405	5722	0.96801	0.96717
Pseudomonas_fluorescens_Pf_5_uid57937	NC_004129	0.633	7074893	6108	0.97085	0.9488
Pseudomonas_fluorescens_SBW25_uid158693	NC_012660	0.605	6722539	5921	0.95879	0.95315
Pseudomonas_fulva_12_X_uid67351	NC_015556	0.6351	4920769	4461	0.96234	0.96623
Pseudomonas_mendocina_NK_01_uid66299	NC_015410	0.625	5434353	4958	0.96853	0.96697
Pseudomonas_mendocina_ymp_uid58723	NC_009439	0.6467	5072807	4594	0.96517	0.9745
Pseudomonas_ND6_uid167583	NC_017986	0.6177	6085449	6153	0.85746	0.967
Pseudomonas_poae_RE_1_1_14_uid188480	NC_020209	0.6084	5512241	4796	0.95558	0.96301
Pseudomonas_putida_BIRD_1_uid162055	NC_017530	0.6174	5731541	4960	0.97459	0.95552
Pseudomonas_putida_DOT_T1E_uid171260	NC_018220	0.6143	6260702	5721	0.94738	0.9449
Pseudomonas_putida_F1_uid58355	NC_009512	0.6186	5959964	5249	0.9657	0.94978
Pseudomonas_putida_GB_1_uid58735	NC_010322	0.6194	6078430	5408	0.95968	0.96414
Pseudomonas_putida_H8234_uid208673	NC_021491	0.6159	6870827	6357	0.94824	0.94542
Pseudomonas_putida_HB3267_uid184078	NC_019905	0.6259	5875750	5292	0.95408	0.96668
Pseudomonas_putida_KT2440_uid57843	NC_002947	0.6152	6181863	5350	0.94654	0.92106
Pseudomonas_putida_NBRC_14164_uid208670	NC_021505	0.6233	6156701	5449	0.95889	0.97209
Pseudomonas_putida_S16_uid68747	NC_015733	0.6232	5984790	5218	0.96722	0.94975
Pseudomonas_putida_UW4_uid182733	NC_019670	0.6005	6183388	5423	0.96662	0.95257
Pseudomonas_putida_W619_uid58651	NC_010501	0.6143	5774330	5182	0.96622	0.95335
Pseudomonas_resinovorans_NBRC_106553_uid208671	NC_021499	0.6555	6285863	5652	0.95789	0.97866
Pseudomonas_stutzeri_A1501_uid58641	NC_009434	0.6387	4567418	4127	0.95226	0.94881
Pseudomonas_stutzeri_ATCC_17588___LMG_11199_uid68749	NC_015740	0.6392	4547930	4217	0.94451	0.94765
Pseudomonas_stutzeri_CCUG_29243_uid168379	NC_018028	0.6266	4709064	4300	0.95907	0.96085
Pseudomonas_stutzeri_DSM_10701_uid170940	NC_018177	0.6321	4174118	3815	0.95884	0.969
Pseudomonas_stutzeri_DSM_4166_uid162113	NC_017532	0.6403	4689946	4301	0.96512	0.96895
Pseudomonas_stutzeri_RCH2_uid184342	NC_019936	0.6252	4575057	4230	0.952	0.95653
Pseudomonas_syringae_B728a_uid57931	NC_007005	0.5923	6093698	5089	0.96364	0.93982
Pseudomonas_syringae_phaseolicola_1448A_uid58099	NC_005773	0.5801	5928787	4985	0.96569	0.89546
Pseudomonas_syringae_tomato_DC3000_uid57967	NC_004578	0.5839	6397126	5481	0.94891	0.90736
Pseudomonas_VLB120_uid226717	NC_022738	0.6182	5644569	5114	0.95443	0.96329
Pseudonocardia_dioxanivorans_CB1190_uid65087	NC_015312	0.733	7096571	6495	0.9595	0.95043
Pseudovibrio_FO_BEG1_uid82373	NC_016642	0.5237	5475670	5069	0.94515	0.93775
Pseudoxanthomonas_spadix_BD_a59_uid75113	NC_016147	0.6765	3452554	3149	0.94315	0.97122
Pseudoxanthomonas_suwonensis_11_1_uid62105	NC_014924	0.7021	3419049	3070	0.94918	0.97949
Psychrobacter_arcticus_273_4_uid58021	NC_007204	0.428	2650701	2120	0.98915	0.932
Psychrobacter_cryohalolentis_K5_uid58373	NC_007969	0.4229	3059876	2467	0.99229	0.95178
Psychrobacter_G_uid210641	NC_021661	0.4244	3079438	2578	0.9775	0.9633
Psychrobacter_PRwf_1_uid58459	NC_009524	0.4487	2978976	2370	0.98945	0.95325
Psychroflexus_torquis_ATCC_700755_uid54205	NC_018721	0.3452	4321832	3526	0.96738	0.88299
Psychromonas_CNPT3_uid54249	NC_020802	0.3861	3052410	2580	0.98023	0.95433
Psychromonas_ingrahamii_37_uid58521	NC_008709	0.4008	4559598	3545	0.98674	0.89166
Pusillimonas_T7_7_uid66391	NC_015458	0.5692	3883605	3696	0.95319	0.94349
Pyrobaculum_1860_uid82379	NC_016645	0.5696	2467972	2824	0.94228	0.93664
Pyrobaculum_aerophilum_IM2_uid57727	NC_003364	0.5136	2222430	2602	0.93658	0.9464
Pyrobaculum_arsenaticum_DSM_13514_uid58409	NC_009376	0.5505	2121076	2299	0.96563	0.90871
Pyrobaculum_calidifontis_JCM_11548_uid58787	NC_009073	0.5715	2009313	2152	0.98327	0.9297
Pyrobaculum_islandicum_DSM_4184_uid58635	NC_008701	0.4959	1826402	1978	0.96966	0.90173
Pyrobaculum_neutrophilum_V24Sta_uid58421	NC_010525	0.5991	1769823	1966	0.97914	0.93175
Pyrobaculum_oguniense_TE7_uid84411	NC_016885	0.5508	2436033	2800	0.93821	0.9362
Pyrobaculum_oguniense_TE7_uid84411	NC_016886	0.5057	16887	35	0.25714	1
Pyrococcus_abyssi_GE5_uid62903	NC_000868	0.4471	1765118	1778	0.991	0.92203
Pyrococcus_furiosus_COM1_uid169620	NC_018092	0.4078	1909827	2064	0.97432	0.94858
Pyrococcus_furiosus_DSM_3638_uid57873	NC_003413	0.4076	1908256	2122	0.96277	0.97008
Pyrococcus_horikoshii_OT3_uid57753	NC_000961	0.4187	1738505	1950	0.94	0.9683
Pyrococcus_NA2_uid66551	NC_015474	0.4274	1861320	1979	0.97625	0.97036
Pyrococcus_ST04_uid167261	NC_017946	0.4229	1736885	1748	0.99084	0.94335
Pyrococcus_yayanosii_CH1_uid68281	NC_015680	0.5163	1716818	1865	0.9437	0.93916
[truncated: 789 more rows]
