# Supplementary material for: ZCURVE 3.0: identify prokaryotic genes with higher accuracy as well as automatically and accurately select essential genes
Source: Nucleic Acids Res. 2015 May 14;43(Web Server issue):W85–90. doi: 10.1093/nar/gkv491 (PMC4489317; doi:10.1093/nar/gkv491)
Supplement: SUPPLEMENTARY DATA [file supp_gkv491_nar-00558-web-b-2015-File007.xls]

## Sheet: 物种
Organism name	NC number	Zcurve Sn	Zcurve APR	Glimmer Sn	Glimmer APR	Joint Sn	Joint APR
Aeropyrum_pernix_K1_uid57757	NC_000854	0.984118	0.0429412	0.982353	0.0511765	0.985882	0.0235294
Pyrococcus_abyssi_GE5_uid62903	NC_000868	0.991001	0.083802	0.989876	0.0866142	0.997188	0.0776153
Methanocaldococcus_jannaschii_DSM_2661_uid57713	NC_000909	0.991249	0.0641774	0.991249	0.075846	0.991249	0.0565928
Borrelia_burgdorferi_B31_uid57581	NC_001318	0.991184	0.0667506	0.991184	0.0554156	0.991184	0.049118
Vibrio_cholerae_O1_biovar_El_Tor_N16961_uid57623	NC_002505	0.975927	0.0501184	0.979479	0.0584057	0.983425	0.040647
Buchnera_aphidicola_APS__Acyrthosiphon_pisum__uid57805	NC_002528	0.992908	0.0797872	0.994681	0.0673759	0.994681	0.058511
Lactococcus_lactis_Il1403_uid57671	NC_002662	0.97458	0.0650582	0.97458	0.0697975	0.981904	0.049548
Pasteurella_multocida_Pm70_uid57627	NC_002663	0.987575	0.0243539	0.988072	0.0362823	0.99006	0.017396
Salmonella_enterica_serovar_Typhimurium_LT2_uid57799	NC_003197	0.968806	0.0888689	0.972397	0.0906643	0.980027	0.063734
Bacteroides_fragilis_NCTC_9343_uid57639	NC_003228	0.961042	0.0865201	0.960086	0.10588	0.955784	0.05521
Clostridium_perfringens_13_uid57681	NC_003366	0.990602	0.0221805	0.990226	0.0214286	0.989098	0.0135338
Fusobacterium_nucleatum_ATCC_25586_uid57885	NC_003454	0.987393	0.0453858	0.98941	0.0403429	0.987897	0.036813
Buchnera_aphidicola_Sg__Schizaphis_graminum__uid57913	NC_004061	0.990842	0.137363	0.994505	0.1337	0.996337	0.122711
Oceanobacillus_iheyensis_HTE831_uid57867	NC_004193	0.978286	0.0485714	0.979429	0.0397143	0.981429	0.031714
Vibrio_vulnificus_CMCP6_uid62909	NC_004459	0.973412	0.0828729	0.976865	0.0770028	0.978936	0.04489
Vibrio_vulnificus_CMCP6_uid62909	NC_004460	0.973975	0.0722186	0.977228	0.0826285	0.979831	0.040338
Buchnera_aphidicola_Bp__Baizongia_pistaciae__uid57827	NC_004545	0.992063	0.0793651	0.996032	0.0734127	0.998016	0.049603
Chlamydophila_abortus_S26_3_uid57963	NC_004552	0.980687	0.112661	0.983906	0.126609	0.993562	0.109442
Streptococcus_pyogenes_SSI_1_uid57895	NC_004606	0.960732	0.0500269	0.960732	0.0575578	0.966111	0.039268
Salmonella_enterica_serovar_Typhi_Ty2_uid57973	NC_004631	0.961397	0.14545	0.965533	0.147289	0.973346	0.125689
Bacteroides_thetaiotaomicron_VPI_5482_uid62913	NC_004663	0.963374	0.0696944	0.962118	0.0866471	0.963165	0.043324
Bacillus_cereus_ATCC_14579_uid57975	NC_004722	0.966367	0.0760558	0.965985	0.0942098	0.964265	0.0686031
Lactobacillus_johnsonii_NCC_533_uid58029	NC_005362	0.98737	0.0351455	0.991763	0.0527183	0.990664	0.042834
Methanococcus_maripaludis_S2_uid58035	NC_005791	0.994193	0.0429733	0.995354	0.0284553	0.995354	0.026713
Thermus_thermophilus_HB27_uid58033	NC_005835	0.978305	0.0161453	0.978809	0.0322906	0.986377	0.014127
Bacillus_anthracis_Sterne_uid58091	NC_005945	0.980827	0.108981	0.985671	0.127548	0.985671	0.114228
Borrelia_garinii_PBi_uid58125	NC_006156	0.974545	0.0339394	0.978182	0.0412121	0.974545	0.026667
Bacillus_licheniformis_DSM_13___ATCC_14580_uid58199	NC_006322	0.969791	0.0889475	0.97123	0.108607	0.976984	0.050587
Legionella_pneumophila_Paris_uid58211	NC_006368	0.978857	0.0736703	0.982161	0.0872151	0.983812	0.045259
Photobacterium_profundum_SS9_uid62923	NC_006370	0.969848	0.0673302	0.974824	0.0872365	0.976581	0.052401
Thermus_thermophilus_HB8_uid58223	NC_006461	0.97956	0.0330189	0.981132	0.0440252	0.986373	0.027778
Idiomarina_loihiensis_L2TR_uid58087	NC_006512	0.982116	0.0232116	0.98516	0.0281583	0.987823	0.012938
Lactobacillus_acidophilus_NCFM_uid57685	NC_006814	0.975322	0.0354077	0.979614	0.0396996	0.974785	0.032725
Sulfolobus_acidocaldarius_DSM_639_uid58379	NC_007181	0.976619	0.0701439	0.978417	0.0759892	0.981565	0.053058
Candidatus_Pelagibacter_ubique_HTCC1062_uid58401	NC_007205	0.992614	0.0118168	0.993353	0.00960118	0.988183	0.003693
Pseudomonas_fluorescens_Pf0_1_uid57591	NC_007492	0.968018	0.0328556	0.965571	0.042992	0.974484	0.01468
Thiomicrospira_crunogena_XCL_2_uid58183	NC_007520	0.991348	0.0409836	0.995902	0.0569217	0.994991	0.03051
Sulfurimonas_denitrificans_DSM_1251_uid58185	NC_007575	0.992366	0.0314885	0.996183	0.0467557	0.997137	0.028149
Methanosphaera_stadtmanae_DSM_3091_uid58407	NC_007681	0.988925	0.0390879	0.985668	0.0319218	0.985668	0.018893
Rhizobium_etli_CFN_42_uid58377	NC_007761	0.964312	0.11202	0.968773	0.113507	0.973482	0.070136
Rhodoferax_ferrireducens_T118_uid58353	NC_007908	0.978172	0.0772367	0.98273	0.0861118	0.988726	0.039818
Psychrobacter_cryohalolentis_K5_uid58373	NC_007969	0.992298	0.0502635	0.993514	0.0522902	0.995541	0.023916
Yersinia_pestis_Antiqua_uid58607	NC_008150	0.961095	0.0674832	0.964217	0.0670029	0.96854	0.03002
Clostridium_perfringens_SM101_uid58117	NC_008262	0.989002	0.0412412	0.989395	0.0377062	0.989395	0.029458
Shewanella_MR_7_uid58343	NC_008322	0.981777	0.0609086	0.985022	0.0619071	0.989016	0.027459
Alkalilimnicola_ehrlichii_MLHE_1_uid58467	NC_008340	0.980105	0.0219895	0.983944	0.0335079	0.987435	0.015008
Chlamydophila_pneumoniae_TW_183_uid57997	NC_005043	0.928122	0.049416	0.928122	0.0736748	0.94699	0.073675
Candidatus_Protochlamydia_amoebophila_UWE25_uid58079	NC_005861	0.91679	0.0457903	0.912358	0.128016	0.939931	0.062531
Streptococcus_thermophilus_LMG_18311_uid58219	NC_006448	0.943326	0.0423729	0.920534	0.23172	0.979343	0.0752119
Streptococcus_thermophilus_CNRZ1066_uid58221	NC_006449	0.942006	0.0470219	0.857918	0.28367	0.96813	0.0788924
Average		0.9759	0.0599	0.97543	0.07577	0.98182	0.04678
